# Supplementary material for: Genomic characterization of Vibrio cholerae isolated from clinical and environmental sources during the 2022–2023 cholera outbreak in Kenya
Source: Front Microbiol. 2025 Jul 7;16:1603736. doi: 10.3389/fmicb.2025.1603736 (PMC12277283; doi:10.3389/fmicb.2025.1603736)
Supplement: Supplementary file 1 [file Table_1.xlsx]

## Sheet: Table S1
Supplementary Table S1: SRA accession numbers for raw sequences
Library_ID	SRA accession number	Bioproject_accession number	biosample_accession	Year	Country	Sampling source	Library_strategy	Library_source	Library_selection	Library_layout	Platform	Filetype	Filename	Filename2
S60	SRR32834268	PRJNA1235657	SAMN47379373	2022	Kenya	DNA-seq of V. cholerae:Human	WGS	GENOMIC	RT-PCR	paired	ILLUMINA	fastq	GOHI004_Box5-1_R241_S60_R1_001.fastq.gz	GOHI004_Box5-1_R241_S60_R2_001.fastq.gz
S61	SRR32834267	PRJNA1235657	SAMN47379374	2022	Kenya	DNA-seq of V. cholerae:Human	WGS	GENOMIC	RT-PCR	paired	ILLUMINA	fastq	GOHI004_Box5-2_R241_S61_R1_001.fastq.gz	GOHI004_Box5-2_R241_S61_R2_001.fastq.gz
S62	SRR32834266	PRJNA1235657	SAMN47379467	2022	Kenya	DNA-seq of V. cholerae:Human	WGS	GENOMIC	RT-PCR	paired	ILLUMINA	fastq	GOHI004_Box5-3_R241_S62_R1_001.fastq.gz	GOHI004_Box5-3_R241_S62_R2_001.fastq.gz
S64	SRR32834265	PRJNA1235657	SAMN47379375	2022	Kenya	DNA-seq of V. cholerae:Human	WGS	GENOMIC	RT-PCR	paired	ILLUMINA	fastq	GOHI004_Box5-5_R241_S64_R1_001.fastq.gz	GOHI004_Box5-5_R241_S64_R2_001.fastq.gz
S65	SRR32834264	PRJNA1235657	SAMN47379429	2022	Kenya	DNA-seq of V. cholerae:Human	WGS	GENOMIC	RT-PCR	paired	ILLUMINA	fastq	GOHI004_Box5-6_R241_S65_R1_001.fastq.gz	GOHI004_Box5-6_R241_S65_R2_001.fastq.gz
S66	SRR32834263	PRJNA1235657	SAMN47379426	2022	Kenya	DNA-seq of V. cholerae:Human	WGS	GENOMIC	RT-PCR	paired	ILLUMINA	fastq	GOHI004_Box5-7_R241_S66_R1_001.fastq.gz	GOHI004_Box5-7_R241_S66_R2_001.fastq.gz
S67	SRR32834262	PRJNA1235657	SAMN47379427	2022	Kenya	DNA-seq of V. cholerae:Human	WGS	GENOMIC	RT-PCR	paired	ILLUMINA	fastq	GOHI004_Box5-8_R241_S67_R1_001.fastq.gz	GOHI004_Box5-8_R241_S67_R2_001.fastq.gz
S68	SRR32834261	PRJNA1235657	SAMN47379428	2022	Kenya	DNA-seq of V. cholerae:Human	WGS	GENOMIC	RT-PCR	paired	ILLUMINA	fastq	GOHI004_Box5-9_R241_S68_R1_001.fastq.gz	GOHI004_Box5-9_R241_S68_R2_001.fastq.gz
S100	SRR32842309	PRJNA1235657	SAMN47379394	2022	Kenya	DNA-seq of V. cholerae:Human	WGS	GENOMIC	RT-PCR	paired	ILLUMINA	fastq	GOHI004_Box5-40_R241_S100_R1_001.fastq.gz	GOHI004_Box5-40_R241_S100_R2_001.fastq.gz
S101	SRR32842308	PRJNA1235657	SAMN47379388	2022	Kenya	DNA-seq of V. cholerae:Human	WGS	GENOMIC	RT-PCR	paired	ILLUMINA	fastq	GOHI004_Box5-41_R241_S101_R1_001.fastq.gz	GOHI004_Box5-41_R241_S101_R2_001.fastq.gz
S102	SRR32842307	PRJNA1235657	SAMN47379386	2022	Kenya	DNA-seq of V. cholerae:Human	WGS	GENOMIC	RT-PCR	paired	ILLUMINA	fastq	GOHI004_Box5-42_R241_S102_R1_001.fastq.gz	GOHI004_Box5-42_R241_S102_R2_001.fastq.gz
S103	SRR32842306	PRJNA1235657	SAMN47379389	2022	Kenya	DNA-seq of V. cholerae:Human	WGS	GENOMIC	RT-PCR	paired	ILLUMINA	fastq	GOHI004_Box5-43_R241_S103_R1_001.fastq.gz	GOHI004_Box5-43_R241_S103_R2_001.fastq.gz
S104	SRR32842305	PRJNA1235657	SAMN47379383	2022	Kenya	DNA-seq of V. cholerae:Human	WGS	GENOMIC	RT-PCR	paired	ILLUMINA	fastq	GOHI004_Box5-44_R241_S104_R1_001.fastq.gz	GOHI004_Box5-44_R241_S104_R2_001.fastq.gz
S105	SRR32842304	PRJNA1235657	SAMN47379376	2022	Kenya	DNA-seq of V. cholerae:Human	WGS	GENOMIC	RT-PCR	paired	ILLUMINA	fastq	GOHI004_Box5-45_R241_S105_R1_001.fastq.gz	GOHI004_Box5-45_R241_S105_R2_001.fastq.gz
S106	SRR32842303	PRJNA1235657	SAMN47379425	2022	Kenya	DNA-seq of V. cholerae:Human	WGS	GENOMIC	RT-PCR	paired	ILLUMINA	fastq	GOHI004_Box5-46_R241_S106_R1_001.fastq.gz	GOHI004_Box5-46_R241_S106_R2_001.fastq.gz
S107	SRR32842302	PRJNA1235657	SAMN47379398	2022	Kenya	DNA-seq of V. cholerae:Human	WGS	GENOMIC	RT-PCR	paired	ILLUMINA	fastq	GOHI004_Box5-47_R241_S107_R1_001.fastq.gz	GOHI004_Box5-47_R241_S107_R2_001.fastq.gz
S108	SRR32842301	PRJNA1235657	SAMN47379399	2022	Kenya	DNA-seq of V. cholerae:Human	WGS	GENOMIC	RT-PCR	paired	ILLUMINA	fastq	GOHI004_Box5-48_R241_S108_R1_001.fastq.gz	GOHI004_Box5-48_R241_S108_R2_001.fastq.gz
S111	SRR32844536	PRJNA1235657	SAMN47379414	2022	Kenya	DNA-seq of V. cholerae:Human	WGS	GENOMIC	RT-PCR	paired	ILLUMINA	fastq	GOHI004_Box5-51_R241_S111_R1_001.fastq.gz	GOHI004_Box5-51_R241_S111_R2_001.fastq.gz
S112	SRR32844535	PRJNA1235657	SAMN47379411	2022	Kenya	DNA-seq of V. cholerae:Human	WGS	GENOMIC	RT-PCR	paired	ILLUMINA	fastq	GOHI004_Box5-52_R241_S112_R1_001.fastq.gz	GOHI004_Box5-52_R241_S112_R2_001.fastq.gz
S113	SRR32844534	PRJNA1235657	SAMN47379412	2022	Kenya	DNA-seq of V. cholerae:Human	WGS	GENOMIC	RT-PCR	paired	ILLUMINA	fastq	GOHI004_Box5-53_R241_S113_R1_001.fastq.gz	GOHI004_Box5-53_R241_S113_R2_001.fastq.gz
S115	SRR32844533	PRJNA1235657	SAMN47379413	2022	Kenya	DNA-seq of V. cholerae:Human	WGS	GENOMIC	RT-PCR	paired	ILLUMINA	fastq	GOHI004_Box5-55_R241_S115_R1_001.fastq.gz	GOHI004_Box5-55_R241_S115_R2_001.fastq.gz
S116	SRR32844532	PRJNA1235657	SAMN47379409	2022	Kenya	DNA-seq of V. cholerae:Human	WGS	GENOMIC	RT-PCR	paired	ILLUMINA	fastq	GOHI004_Box5-56_R241_S116_R1_001.fastq.gz	GOHI004_Box5-56_R241_S116_R2_001.fastq.gz
S117	SRR32844531	PRJNA1235657	SAMN47379431	2022	Kenya	DNA-seq of V. cholerae:Human	WGS	GENOMIC	RT-PCR	paired	ILLUMINA	fastq	GOHI004_Box5-57_R241_S117_R1_001.fastq.gz	GOHI004_Box5-57_R241_S117_R2_001.fastq.gz
S118	SRR32844530	PRJNA1235657	SAMN47379432	2022	Kenya	DNA-seq of V. cholerae:Human	WGS	GENOMIC	RT-PCR	paired	ILLUMINA	fastq	GOHI004_Box5-58_R241_S118_R1_001.fastq.gz	GOHI004_Box5-58_R241_S118_R2_001.fastq.gz
S121	SRR32844529	PRJNA1235657	SAMN47379433	2022	Kenya	DNA-seq of V. cholerae:Human	WGS	GENOMIC	RT-PCR	paired	ILLUMINA	fastq	GOHI004_Box5-61_R241_S121_R1_001.fastq.gz	GOHI004_Box5-61_R241_S121_R2_001.fastq.gz
S122	SRR32844528	PRJNA1235657	SAMN47379408	2022	Kenya	DNA-seq of V. cholerae:Human	WGS	GENOMIC	RT-PCR	paired	ILLUMINA	fastq	GOHI004_Box5-62_R241_S122_R1_001.fastq.gz	GOHI004_Box5-62_R241_S122_R2_001.fastq.gz
S124	SRR32860262	PRJNA1235657	SAMN47379434	2022	Kenya	DNA-seq of V. cholerae:Human	WGS	GENOMIC	RT-PCR	paired	ILLUMINA	fastq	GOHI004_Box5-63_R241_S124_R1_001.fastq.gz	GOHI004_Box5-63_R241_S124_R2_001.fastq.gz
S127	SRR32860261	PRJNA1235657	SAMN47379404	2022	Kenya	DNA-seq of V. cholerae:Human	WGS	GENOMIC	RT-PCR	paired	ILLUMINA	fastq	GOHI004_Box5-66_R241_S127_R1_001.fastq.gz	GOHI004_Box5-66_R241_S127_R2_001.fastq.gz
S128	SRR32860260	PRJNA1235657	SAMN47379435	2022	Kenya	DNA-seq of V. cholerae:Human	WGS	GENOMIC	RT-PCR	paired	ILLUMINA	fastq	GOHI004_Box5-67_R241_S128_R1_001.fastq.gz	GOHI004_Box5-67_R241_S128_R2_001.fastq.gz
S129	SRR32860259	PRJNA1235657	SAMN47379436	2022	Kenya	DNA-seq of V. cholerae:Human	WGS	GENOMIC	RT-PCR	paired	ILLUMINA	fastq	GOHI004_Box5-68_R241_S129_R1_001.fastq.gz	GOHI004_Box5-68_R241_S129_R2_001.fastq.gz
S130	SRR32860413	PRJNA1235657	SAMN47379400	2022	Kenya	DNA-seq of V. cholerae:Human	WGS	GENOMIC	RT-PCR	paired	ILLUMINA	fastq	GOHI004_Box5-69_R241_S130_R1_001.fastq.gz	GOHI004_Box5-69_R241_S130_R2_001.fastq.gz
S131	SRR32860412	PRJNA1235657	SAMN47379402	2022	Kenya	DNA-seq of V. cholerae:Human	WGS	GENOMIC	RT-PCR	paired	ILLUMINA	fastq	GOHI004_Box5-70_R241_S131_R1_001.fastq.gz	GOHI004_Box5-70_R241_S131_R2_001.fastq.gz
S132	SRR32860411	PRJNA1235657	SAMN47379410	2022	Kenya	DNA-seq of V. cholerae:Human	WGS	GENOMIC	RT-PCR	paired	ILLUMINA	fastq	GOHI004_Box5-71_R241_S132_R1_001.fastq.gz	GOHI004_Box5-71_R241_S132_R2_001.fastq.gz
S133	SRR32860410	PRJNA1235657	SAMN47379403	2022	Kenya	DNA-seq of V. cholerae:Human	WGS	GENOMIC	RT-PCR	paired	ILLUMINA	fastq	GOHI004_Box5-72_R241_S133_R1_001.fastq.gz	GOHI004_Box5-72_R241_S133_R2_001.fastq.gz
S134	SRR32860409	PRJNA1235657	SAMN47379401	2022	Kenya	DNA-seq of V. cholerae:Human	WGS	GENOMIC	RT-PCR	paired	ILLUMINA	fastq	GOHI004_Box5-73_R241_S134_R1_001.fastq.gz	GOHI004_Box5-73_R241_S134_R2_001.fastq.gz
S135	SRR32860408	PRJNA1235657	SAMN47379437	2022	Kenya	DNA-seq of V. cholerae:Human	WGS	GENOMIC	RT-PCR	paired	ILLUMINA	fastq	GOHI004_Box5-74_R241_S135_R1_001.fastq.gz	GOHI004_Box5-74_R241_S135_R2_001.fastq.gz
S136	SRR32860407	PRJNA1235657	SAMN47379418	2022	Kenya	DNA-seq of V. cholerae:Human	WGS	GENOMIC	RT-PCR	paired	ILLUMINA	fastq	GOHI004_Box5-75_R241_S136_R1_001.fastq.gz	GOHI004_Box5-75_R241_S136_R2_001.fastq.gz
S137	SRR32860495	PRJNA1235657	SAMN47379405	2022	Kenya	DNA-seq of V. cholerae:Human	WGS	GENOMIC	RT-PCR	paired	ILLUMINA	fastq	GOHI004_Box5-76_R241_S137_R1_001.fastq.gz	GOHI004_Box5-76_R241_S137_R2_001.fastq.gz
S138	SRR32860494	PRJNA1235657	SAMN47379419	2022	Kenya	DNA-seq of V. cholerae:Human	WGS	GENOMIC	RT-PCR	paired	ILLUMINA	fastq	GOHI004_Box5-77_R241_S138_R1_001.fastq.gz	GOHI004_Box5-77_R241_S138_R2_001.fastq.gz
S139	SRR32860492	PRJNA1235657	SAMN47379438	2022	Kenya	DNA-seq of V. cholerae:Human	WGS	GENOMIC	RT-PCR	paired	ILLUMINA	fastq	GOHI004_Box5-78_R241_S139_R1_001.fastq.gz	GOHI004_Box5-78_R241_S139_R2_001.fastq.gz
S141	SRR32860491	PRJNA1235657	SAMN47379439	2022	Kenya	DNA-seq of V. cholerae:Human	WGS	GENOMIC	RT-PCR	paired	ILLUMINA	fastq	GOHI004_Box5-80_R241_S141_R1_001.fastq.gz	GOHI004_Box5-80_R241_S141_R2_001.fastq.gz
S142	SRR32860490	PRJNA1235657	SAMN47379440	2022	Kenya	DNA-seq of V. cholerae:Human	WGS	GENOMIC	RT-PCR	paired	ILLUMINA	fastq	GOHI004_Box5-81_R241_S142_R1_001.fastq.gz	GOHI004_Box5-81_R241_S142_R2_001.fastq.gz
S143	SRR32860489	PRJNA1235657	SAMN47379441	2022	Kenya	DNA-seq of V. cholerae:Human	WGS	GENOMIC	RT-PCR	paired	ILLUMINA	fastq	GOHI004_Box5-82_R241_S143_R1_001.fastq.gz	GOHI004_Box5-82_R241_S143_R2_001.fastq.gz
S144	SRR32860488	PRJNA1235657	SAMN47379442	2022	Kenya	DNA-seq of V. cholerae:Human	WGS	GENOMIC	RT-PCR	paired	ILLUMINA	fastq	GOHI004_Box5-83_R241_S144_R1_001.fastq.gz	GOHI004_Box5-83_R241_S144_R2_001.fastq.gz
S145	SRR32860487	PRJNA1235657	SAMN47379443	2022	Kenya	DNA-seq of V. cholerae:Human	WGS	GENOMIC	RT-PCR	paired	ILLUMINA	fastq	GOHI004_Box5-84_R241_S145_R1_001.fastq.gz	GOHI004_Box5-84_R241_S145_R2_001.fastq.gz
S146	SRR32860486	PRJNA1235657	SAMN47379444	2022	Kenya	DNA-seq of V. cholerae:Human	WGS	GENOMIC	RT-PCR	paired	ILLUMINA	fastq	GOHI004_Box5-85_R241_S146_R1_001.fastq.gz	GOHI004_Box5-85_R241_S146_R2_001.fastq.gz
S147	SRR32860485	PRJNA1235657	SAMN47379445	2022	Kenya	DNA-seq of V. cholerae:Human	WGS	GENOMIC	RT-PCR	paired	ILLUMINA	fastq	GOHI004_Box5-86_R241_S147_R1_001.fastq.gz	GOHI004_Box5-86_R241_S147_R2_001.fastq.gz
S149	SRR32860493	PRJNA1235657	SAMN47379446	2022	Kenya	DNA-seq of V. cholerae:Human	WGS	GENOMIC	RT-PCR	paired	ILLUMINA	fastq	GOHI004_Box5-88_R241_S149_R1_001.fastq.gz	GOHI004_Box5-88_R241_S149_R2_001.fastq.gz
S151	SRR32861760	PRJNA1235657	SAMN47379447	2022	Kenya	DNA-seq of V. cholerae:Human	WGS	GENOMIC	RT-PCR	paired	ILLUMINA	fastq	GOHI004_Box5-90_R241_S151_R1_001.fastq.gz	GOHI004_Box5-90_R241_S151_R2_001.fastq.gz
S152	SRR32861759	PRJNA1235657	SAMN47379448	2022	Kenya	DNA-seq of V. cholerae:Human	WGS	GENOMIC	RT-PCR	paired	ILLUMINA	fastq	GOHI004_Box5-91_R241_S152_R1_001.fastq.gz	GOHI004_Box5-91_R241_S152_R2_001.fastq.gz
S153	SRR32861758	PRJNA1235657	SAMN47379449	2022	Kenya	DNA-seq of V. cholerae:Human	WGS	GENOMIC	RT-PCR	paired	ILLUMINA	fastq	GOHI004_Box5-92_R241_S153_R1_001.fastq.gz	GOHI004_Box5-92_R241_S153_R2_001.fastq.gz
S154	SRR32861757	PRJNA1235657	SAMN47379450	2022	Kenya	DNA-seq of V. cholerae:Human	WGS	GENOMIC	RT-PCR	paired	ILLUMINA	fastq	GOHI004_Box5-93_R241_S154_R1_001.fastq.gz	GOHI004_Box5-93_R241_S154_R2_001.fastq.gz
S157	SRR32861756	PRJNA1235657	SAMN47383381	2023	Kenya	DNA-seq of V. cholerae:Environment	WGS	GENOMIC	RT-PCR	paired	ILLUMINA	fastq	GOHI004_Box6-2_R241_S157_R1_001.fastq.gz	GOHI004_Box6-2_R241_S157_R2_001.fastq.gz
S158	SRR32861755	PRJNA1235657	SAMN47383388	2023	Kenya	DNA-seq of V. cholerae:Environment	WGS	GENOMIC	RT-PCR	paired	ILLUMINA	fastq	GOHI004_Box6-3_R241_S158_R1_001.fastq.gz	GOHI004_Box6-3_R241_S158_R2_001.fastq.gz
S160	SRR32861754	PRJNA1235657	SAMN47383389	2023	Kenya	DNA-seq of V. cholerae:Environment	WGS	GENOMIC	RT-PCR	paired	ILLUMINA	fastq	GOHI004_Box6-5_R241_S160_R1_001.fastq.gz	GOHI004_Box6-5_R241_S160_R2_001.fastq.gz
S165	SRR32861753	PRJNA1235657	SAMN47383390	2023	Kenya	DNA-seq of V. cholerae:Environment	WGS	GENOMIC	RT-PCR	paired	ILLUMINA	fastq	GOHI004_Box6-10_R241_S165_R1_001.fastq.gz	GOHI004_Box6-10_R241_S165_R2_001.fastq.gz
S167	SRR32897255	PRJNA1235657	SAMN47383386	2023	Kenya	DNA-seq of V. cholerae:Environment	WGS	GENOMIC	RT-PCR	paired	ILLUMINA	fastq	GOHI004_Box6-12_R241_S167_R1_001.fastq.gz	GOHI004_Box6-12_R241_S167_R2_001.fastq.gz
S168	SRR32897254	PRJNA1235657	SAMN47383387	2023	Kenya	DNA-seq of V. cholerae:Environment	WGS	GENOMIC	RT-PCR	paired	ILLUMINA	fastq	GOHI004_Box6-13_R241_S168_R1_001.fastq.gz	GOHI004_Box6-13_R241_S168_R2_001.fastq.gz
S169	SRR32897253	PRJNA1235657	SAMN47383384	2023	Kenya	DNA-seq of V. cholerae:Environment	WGS	GENOMIC	RT-PCR	paired	ILLUMINA	fastq	GOHI004_Box6-14_R241_S169_R1_001.fastq.gz	GOHI004_Box6-14_R241_S169_R2_001.fastq.gz
S170	SRR32897252	PRJNA1235657	SAMN47383382	2023	Kenya	DNA-seq of V. cholerae:Environment	WGS	GENOMIC	RT-PCR	paired	ILLUMINA	fastq	GOHI004_Box6-15_R241_S170_R1_001.fastq.gz	GOHI004_Box6-15_R241_S170_R2_001.fastq.gz
S171	SRR32897251	PRJNA1235657	SAMN47383385	2023	Kenya	DNA-seq of V. cholerae:Environment	WGS	GENOMIC	RT-PCR	paired	ILLUMINA	fastq	GOHI004_Box6-16_R241_S171_R1_001.fastq.gz	GOHI004_Box6-16_R241_S171_R2_001.fastq.gz
S172	SRR32897250	PRJNA1235657	SAMN47383383	2023	Kenya	DNA-seq of V. cholerae:Environment	WGS	GENOMIC	RT-PCR	paired	ILLUMINA	fastq	GOHI004_Box6-17_R241_S172_R1_001.fastq.gz	GOHI004_Box6-17_R241_S172_R2_001.fastq.gz
S177	SRR32897249	PRJNA1235657	SAMN47379415	2016	Kenya	DNA-seq of V. cholerae:Human	WGS	GENOMIC	RT-PCR	paired	ILLUMINA	fastq	GOHI004_Box6-22_R241_S177_R1_001.fastq.gz	GOHI004_Box6-22_R241_S177_R2_001.fastq.gz
S178	SRR32897248	PRJNA1235657	SAMN47379421	2022	Kenya	DNA-seq of V. cholerae:Human	WGS	GENOMIC	RT-PCR	paired	ILLUMINA	fastq	GOHI004_Box6-23_R241_S178_R1_001.fastq.gz	GOHI004_Box6-23_R241_S178_R2_001.fastq.gz
S179	SRR32897977	PRJNA1235657	SAMN47379422	2022	Kenya	DNA-seq of V. cholerae:Human	WGS	GENOMIC	RT-PCR	paired	ILLUMINA	fastq	GOHI004_Box6-24_R241_S179_R1_001.fastq.gz	GOHI004_Box6-24_R241_S179_R2_001.fastq.gz
S180	SRR32897976	PRJNA1235657	SAMN47379456	2022	Kenya	DNA-seq of V. cholerae:Human	WGS	GENOMIC	RT-PCR	paired	ILLUMINA	fastq	GOHI004_Box6-25_R241_S180_R1_001.fastq.gz	GOHI004_Box6-25_R241_S180_R2_001.fastq.gz
S183	SRR32897975	PRJNA1235657	SAMN47379457	2022	Kenya	DNA-seq of V. cholerae:Human	WGS	GENOMIC	RT-PCR	paired	ILLUMINA	fastq	GOHI004_Box6-28_R241_S183_R1_001.fastq.gz	GOHI004_Box6-28_R241_S183_R2_001.fastq.gz
S184	SRR32897974	PRJNA1235657	SAMN47379458	2022	Kenya	DNA-seq of V. cholerae:Human	WGS	GENOMIC	RT-PCR	paired	ILLUMINA	fastq	GOHI004_Box6-29_R241_S184_R1_001.fastq.gz	GOHI004_Box6-29_R241_S184_R2_001.fastq.gz
S185	SRR32897973	PRJNA1235657	SAMN47379417	2022	Kenya	DNA-seq of V. cholerae:Human	WGS	GENOMIC	RT-PCR	paired	ILLUMINA	fastq	GOHI004_Box6-30_R241_S185_R1_001.fastq.gz	GOHI004_Box6-30_R241_S185_R2_001.fastq.gz
S188	SRR32897972	PRJNA1235657	SAMN47379420	2022	Kenya	DNA-seq of V. cholerae:Human	WGS	GENOMIC	RT-PCR	paired	ILLUMINA	fastq	GOHI004_Box6-32_R241_S188_R1_001.fastq.gz	GOHI004_Box6-32_R241_S188_R2_001.fastq.gz
S189	SRR32897971	PRJNA1235657	SAMN47379424	2022	Kenya	DNA-seq of V. cholerae:Human	WGS	GENOMIC	RT-PCR	paired	ILLUMINA	fastq	GOHI004_Box6-33_R241_S189_R1_001.fastq.gz	GOHI004_Box6-33_R241_S189_R2_001.fastq.gz
S190	SRR32897970	PRJNA1235657	SAMN47379423	2022	Kenya	DNA-seq of V. cholerae:Human	WGS	GENOMIC	RT-PCR	paired	ILLUMINA	fastq	GOHI004_Box6-34_R241_S190_R1_001.fastq.gz	GOHI004_Box6-34_R241_S190_R2_001.fastq.gz
S191	SRR32899584	PRJNA1235657	SAMN47379416	2022	Kenya	DNA-seq of V. cholerae:Human	WGS	GENOMIC	RT-PCR	paired	ILLUMINA	fastq	GOHI004_Box6-35_R241_S191_R1_001.fastq.gz	GOHI004_Box6-35_R241_S191_R2_001.fastq.gz
S192	SRR32899583	PRJNA1235657	SAMN47379459	2022	Kenya	DNA-seq of V. cholerae:Human	WGS	GENOMIC	RT-PCR	paired	ILLUMINA	fastq	GOHI004_Box6-36_R241_S192_R1_001.fastq.gz	GOHI004_Box6-36_R241_S192_R2_001.fastq.gz
S193	SRR32899582	PRJNA1235657	SAMN47379460	2022	Kenya	DNA-seq of V. cholerae:Human	WGS	GENOMIC	RT-PCR	paired	ILLUMINA	fastq	GOHI004_Box6-37_R241_S193_R1_001.fastq.gz	GOHI004_Box6-37_R241_S193_R2_001.fastq.gz
S194	SRR32899581	PRJNA1235657	SAMN47379461	2022	Kenya	DNA-seq of V. cholerae:Human	WGS	GENOMIC	RT-PCR	paired	ILLUMINA	fastq	GOHI004_Box6-38_R241_S194_R1_001.fastq.gz	GOHI004_Box6-38_R241_S194_R2_001.fastq.gz
S195	SRR32899580	PRJNA1235657	SAMN47379462	2022	Kenya	DNA-seq of V. cholerae:Human	WGS	GENOMIC	RT-PCR	paired	ILLUMINA	fastq	GOHI004_Box6-39_R241_S195_R1_001.fastq.gz	GOHI004_Box6-39_R241_S195_R2_001.fastq.gz
S196	SRR32899579	PRJNA1235657	SAMN47379463	2022	Kenya	DNA-seq of V. cholerae:Human	WGS	GENOMIC	RT-PCR	paired	ILLUMINA	fastq	GOHI004_Box6-40_R241_S196_R1_001.fastq.gz	GOHI004_Box6-40_R241_S196_R2_001.fastq.gz
S197	SRR32899578	PRJNA1235657	SAMN47379464	2022	Kenya	DNA-seq of V. cholerae:Human	WGS	GENOMIC	RT-PCR	paired	ILLUMINA	fastq	GOHI004_Box6-41_R241_S197_R1_001.fastq.gz	GOHI004_Box6-41_R241_S197_R2_001.fastq.gz
S199	SRR32899577	PRJNA1235657	SAMN47379407	2022	Kenya	DNA-seq of V. cholerae:Human	WGS	GENOMIC	RT-PCR	paired	ILLUMINA	fastq	GOHI004_Box5-94_R241_S199_R1_001.fastq.gz	GOHI004_Box5-94_R241_S199_R2_001.fastq.gz
S200	SRR32899576	PRJNA1235657	SAMN47379451	2022	Kenya	DNA-seq of V. cholerae:Human	WGS	GENOMIC	RT-PCR	paired	ILLUMINA	fastq	GOHI004_Box5-95_R241_S200_R1_001.fastq.gz	GOHI004_Box5-95_R241_S200_R2_001.fastq.gz
S201	SRR32899931	PRJNA1235657	SAMN47379452	2022	Kenya	DNA-seq of V. cholerae:Human	WGS	GENOMIC	RT-PCR	paired	ILLUMINA	fastq	GOHI004_Box5-96_R241_S201_R1_001.fastq.gz	GOHI004_Box5-96_R241_S201_R2_001.fastq.gz
S202	SRR32899930	PRJNA1235657	SAMN47379453	2022	Kenya	DNA-seq of V. cholerae:Human	WGS	GENOMIC	RT-PCR	paired	ILLUMINA	fastq	GOHI004_Box5-97_R241_S202_R1_001.fastq.gz	GOHI004_Box5-97_R241_S202_R2_001.fastq.gz
S203	SRR32899929	PRJNA1235657	SAMN47379454	2022	Kenya	DNA-seq of V. cholerae:Human	WGS	GENOMIC	RT-PCR	paired	ILLUMINA	fastq	GOHI004_Box5-98_R241_S203_R1_001.fastq.gz	GOHI004_Box5-98_R241_S203_R2_001.fastq.gz
S204	SRR32899928	PRJNA1235657	SAMN47379455	2022	Kenya	DNA-seq of V. cholerae:Human	WGS	GENOMIC	RT-PCR	paired	ILLUMINA	fastq	GOHI004_Box5-99_R241_S204_R2_001.fastq.gz	GOHI004_Box5-99_R241_S204_R1_001.fastq.gz
S74	SRR32899927	PRJNA1235657	SAMN47379430	2022	Kenya	DNA-seq of V. cholerae:Human	WGS	GENOMIC	RT-PCR	paired	ILLUMINA	fastq	GOHI004_Box5-15_R241_S74_R1_001.fastq.gz	GOHI004_Box5-15_R241_S74_R2_001.fastq.gz
S76	SRR32899926	PRJNA1235657	SAMN47379380	2022	Kenya	DNA-seq of V. cholerae:Human	WGS	GENOMIC	RT-PCR	paired	ILLUMINA	fastq	GOHI004_Box5-17_R241_S76_R1_001.fastq.gz	GOHI004_Box5-17_R241_S76_R2_001.fastq.gz
S77	SRR32899925	PRJNA1235657	SAMN47379381	2022	Kenya	DNA-seq of V. cholerae:Human	WGS	GENOMIC	RT-PCR	paired	ILLUMINA	fastq	GOHI004_Box5-18_R241_S77_R1_001.fastq.gz	GOHI004_Box5-18_R241_S77_R2_001.fastq.gz
S78	SRR32899924	PRJNA1235657	SAMN47379379	2022	Kenya	DNA-seq of V. cholerae:Human	WGS	GENOMIC	RT-PCR	paired	ILLUMINA	fastq	GOHI004_Box5-19_R241_S78_R1_001.fastq.gz	GOHI004_Box5-19_R241_S78_R2_001.fastq.gz
S79	SRR32899923	PRJNA1235657	SAMN47379406	2022	Kenya	DNA-seq of V. cholerae:Human	WGS	GENOMIC	RT-PCR	paired	ILLUMINA	fastq	GOHI004_Box5-20_R241_S79_R1_001.fastq.gz	GOHI004_Box5-20_R241_S79_R2_001.fastq.gz
S80	SRR32899922	PRJNA1235657	SAMN47379378	2022	Kenya	DNA-seq of V. cholerae:Human	WGS	GENOMIC	RT-PCR	paired	ILLUMINA	fastq	GOHI004_Box5-21_R241_S80_R1_001.fastq.gz	GOHI004_Box5-21_R241_S80_R2_001.fastq.gz
S82	SRR32909460	PRJNA1235657	SAMN47379377	2022	Kenya	DNA-seq of V. cholerae:Human	WGS	GENOMIC	RT-PCR	paired	ILLUMINA	fastq	GOHI004_Box5-23_R241_S82_R1_001.fastq.gz	GOHI004_Box5-23_R241_S82_R2_001.fastq.gz
S84	SRR32909459	PRJNA1235657	SAMN47379384	2022	Kenya	DNA-seq of V. cholerae:Human	WGS	GENOMIC	RT-PCR	paired	ILLUMINA	fastq	GOHI004_Box5-25_R241_S84_R1_001.fastq.gz	GOHI004_Box5-25_R241_S84_R2_001.fastq.gz
S85	SRR32909454	PRJNA1235657	SAMN47379392	2022	Kenya	DNA-seq of V. cholerae:Human	WGS	GENOMIC	RT-PCR	paired	ILLUMINA	fastq	GOHI004_Box5-26_R241_S85_R1_001.fastq.gz	GOHI004_Box5-26_R241_S85_R2_001.fastq.gz
S86	SRR32909453	PRJNA1235657	SAMN47379382	2022	Kenya	DNA-seq of V. cholerae:Human	WGS	GENOMIC	RT-PCR	paired	ILLUMINA	fastq	GOHI004_Box5-27_R241_S86_R1_001.fastq.gz	GOHI004_Box5-27_R241_S86_R2_001.fastq.gz
S87	SRR32909452	PRJNA1235657	SAMN47379393	2022	Kenya	DNA-seq of V. cholerae:Human	WGS	GENOMIC	RT-PCR	paired	ILLUMINA	fastq	GOHI004_Box5-28_R241_S87_R1_001.fastq.gz	GOHI004_Box5-28_R241_S87_R2_001.fastq.gz
S88	SRR32909451	PRJNA1235657	SAMN47379387	2022	Kenya	DNA-seq of V. cholerae:Human	WGS	GENOMIC	RT-PCR	paired	ILLUMINA	fastq	GOHI004_Box5-29_R241_S88_R1_001.fastq.gz	GOHI004_Box5-29_R241_S88_R2_001.fastq.gz
S89	SRR32909450	PRJNA1235657	SAMN47379391	2022	Kenya	DNA-seq of V. cholerae:Human	WGS	GENOMIC	RT-PCR	paired	ILLUMINA	fastq	GOHI004_Box5-30_R241_S89_R1_001.fastq.gz	GOHI004_Box5-30_R241_S89_R2_001.fastq.gz
S90	SRR32909449	PRJNA1235657	SAMN47379466	2022	Kenya	DNA-seq of V. cholerae:Human	WGS	GENOMIC	RT-PCR	paired	ILLUMINA	fastq	GOHI004_Box5-31_R241_S90_R1_001.fastq.gz	GOHI004_Box5-31_R241_S90_R2_001.fastq.gz
S92	SRR32909448	PRJNA1235657	SAMN47379385	2022	Kenya	DNA-seq of V. cholerae:Human	WGS	GENOMIC	RT-PCR	paired	ILLUMINA	fastq	GOHI004_Box5-32_R241_S92_R1_001.fastq.gz	GOHI004_Box5-32_R241_S92_R2_001.fastq.gz
S93	SRR32909447	PRJNA1235657	SAMN47379390	2022	Kenya	DNA-seq of V. cholerae:Human	WGS	GENOMIC	RT-PCR	paired	ILLUMINA	fastq	GOHI004_Box5-33_R241_S93_R1_001.fastq.gz	GOHI004_Box5-33_R241_S93_R2_001.fastq.gz
S94	SRR32909458	PRJNA1235657	SAMN47379397	2022	Kenya	DNA-seq of V. cholerae:Human	WGS	GENOMIC	RT-PCR	paired	ILLUMINA	fastq	GOHI004_Box5-34_R241_S94_R1_001.fastq.gz	GOHI004_Box5-34_R241_S94_R2_001.fastq.gz
S97	SRR32909457	PRJNA1235657	SAMN47379396	2022	Kenya	DNA-seq of V. cholerae:Human	WGS	GENOMIC	RT-PCR	paired	ILLUMINA	fastq	GOHI004_Box5-37_R241_S97_R1_001.fastq.gz	GOHI004_Box5-37_R241_S97_R2_001.fastq.gz
S98	SRR32909456	PRJNA1235657	SAMN47379395	2022	Kenya	DNA-seq of V. cholerae:Human	WGS	GENOMIC	RT-PCR	paired	ILLUMINA	fastq	GOHI004_Box5-38_R241_S98_R1_001.fastq.gz	GOHI004_Box5-38_R241_S98_R2_001.fastq.gz
S99	SRR32909455	PRJNA1235657	SAMN47379465	2022	Kenya	DNA-seq of V. cholerae:Human	WGS	GENOMIC	RT-PCR	paired	ILLUMINA	fastq	GOHI004_Box5-39_R241_S99_R1_001.fastq.gz	GOHI004_Box5-39_R241_S99_R2_001.fastq.gz
