# Supplementary material for: Genomic characterization of Vibrio cholerae isolated from clinical and environmental sources during the 2022–2023 cholera outbreak in Kenya
Source: Front Microbiol. 2025 Jul 7;16:1603736. doi: 10.3389/fmicb.2025.1603736 (PMC12277283; doi:10.3389/fmicb.2025.1603736)
Supplement: Supplementary file 2 [file Table_2.xlsx]

## Sheet: Table S2
Supplementary Table S2: 2022 outbreak strains and strains from pathogen watch used in comparative global phylogeny
Pathogen watch accession number	Latitude	Longitude	Country	Serotype	Strain_id	Year	Serogroup	Source
2010AA-144	18.9712	-72.2852	Haiti	Ogawa	2010AA-144	2010	O1	Clinical
2010AA-145	18.9712	-72.2852	Haiti	Ogawa	2010AA-145	2010	O1	Clinical
2010EL_1786	18.9712	-72.2852	Haiti	Ogawa	2010EL_1786	2010	O1	Clinical
2010EL_1798	18.9712	-72.2852	Haiti	Ogawa	2010EL_1798	2010	O1	Clinical
2010EL_1961	18.9712	-72.2852	Haiti	Ogawa	2010EL_1961	2010	O1	Clinical
2010EL_2010H	18.9712	-72.2852	Haiti	Ogawa	2010EL_2010H	2010	O1	Clinical
2010EL_2010N	18.9712	-72.2852	Haiti	Ogawa	2010EL_2010N	2010	O1	Clinical
2011EL_1089	18.9712	-72.2852	Haiti	Ogawa	2011EL_1089	2010	O1	Clinical
2012EL-1759	18.9712	-72.2852	Haiti		2012EL-1759	2012	non-O1/non-O139	Environmental
2012Env-32	18.9712	-72.2852	Haiti		2012Env-32	2012	non-O1/non-O139	Environmental
2012Env-390	18.9712	-72.2852	Haiti		2012Env-390	2012	O1	Environmental
2012Env-9	18.9712	-72.2852	Haiti	Ogawa	2012Env-9	2012	O1	Environmental
CNRVC100278	18.9712	-72.2852	Haiti	Ogawa	CNRVC100278	2010	non-O1/non-O139	Clinical
H1	18.9712	-72.2852	Haiti	Ogawa	H1	2010	O1	Clinical
H1C1	18.9712	-72.2852	Haiti	Ogawa	H1C1	2013	O1	Clinical
H1C2	18.9712	-72.2852	Haiti	Ogawa	H1C2	2013	O1	Clinical
H1C3	18.9712	-72.2852	Haiti	Ogawa	H1C3	2013	O1	Clinical
H1C4	18.9712	-72.2852	Haiti	Ogawa	H1C4	2013	O1	Clinical
H1C5	18.9712	-72.2852	Haiti	Ogawa	H1C5	2013	O1	Clinical
H1C7	18.9712	-72.2852	Haiti	Ogawa	H1C7	2013	O1	Clinical
H22	18.9712	-72.2852	Haiti		H22	2022	O1	Clinical
H2C1	18.9712	-72.2852	Haiti	Ogawa	H2C1	2013	O1	Clinical
H2C2	18.9712	-72.2852	Haiti	Ogawa	H2C2	2013	O1	Clinical
H2C3	18.9712	-72.2852	Haiti	Ogawa	H2C3	2013	O1	Clinical
H2C5	18.9712	-72.2852	Haiti	Ogawa	H2C5	2013	O1	Clinical
H2C9	18.9712	-72.2852	Haiti	Ogawa	H2C9	2013	O1	Clinical
H3C10	18.9712	-72.2852	Haiti	Ogawa	H3C10	2013	O1	Clinical
H3C2	18.9712	-72.2852	Haiti	Ogawa	H3C2	2013	O1	Clinical
H3C5	18.9712	-72.2852	Haiti	Ogawa	H3C5	2013	O1	Clinical
H3C9	18.9712	-72.2852	Haiti	Ogawa	H3C9	2013	O1	Clinical
HC-17A2	18.9712	-72.2852	Haiti		HC-17A2	2010	non-O1/non-O139	Clinical
HC-19A1	18.9712	-72.2852	Haiti	Ogawa	HC-19A1	2010	O1	Clinical
HC-1A2	18.9712	-72.2852	Haiti		HC-1A2	2010	non-O1/non-O139	Clinical
HC-20A2	18.9712	-72.2852	Haiti	Ogawa	HC-20A2	2010	O1	Clinical
HC-21A1	18.9712	-72.2852	Haiti	Ogawa	HC-21A1	2010	O1	Clinical
HC-22A1	18.9712	-72.2852	Haiti	Ogawa	HC-22A1	2010	O1	Clinical
HC-23A1	18.9712	-72.2852	Haiti	Ogawa	HC-23A1	2010	O1	Clinical
HC-32A1	18.9712	-72.2852	Haiti	Ogawa	HC-32A1	2010	O1	Clinical
HC-33A2	18.9712	-72.2852	Haiti	Ogawa	HC-33A2	2010	O1	Clinical
HC-36A1	18.9712	-72.2852	Haiti		HC-36A1	2010	non-O1/non-O139	Clinical
HC-37A1	18.9712	-72.2852	Haiti	Ogawa	HC-37A1	2010	O1	Clinical
HC-43A1	18.9712	-72.2852	Haiti	Ogawa	HC-43A1	2010	O1	Clinical
HC-43B1	18.9712	-72.2852	Haiti		HC-43B1	2010	non-O1/non-O139	Clinical
HC-44C1	18.9712	-72.2852	Haiti		HC-44C1	2010	non-O1/non-O139	Clinical
HC-46A1	18.9712	-72.2852	Haiti	Ogawa	HC-46A1	2010	O1	Clinical
HC-46B1	18.9712	-72.2852	Haiti		HC-46B1	2010	non-O1/non-O139	Clinical
HC-49A2	18.9712	-72.2852	Haiti	Ogawa	HC-49A2	2010	O1	Clinical
HC-61A1	18.9712	-72.2852	Haiti	Ogawa	HC-61A1	2010	O1	Clinical
HC-61A2	18.9712	-72.2852	Haiti		HC-61A2	2010	non-O1/non-O139	Clinical
HC-62B1	18.9712	-72.2852	Haiti		HC-62B1	2010	non-O1/non-O139	Clinical
HC-64A1	18.9712	-72.2852	Haiti	Ogawa	HC-64A1	2010	O1	Clinical
HC-65A1	18.9712	-72.2852	Haiti	Ogawa	HC-65A1	2010	O1	Clinical
HC-67A1	18.9712	-72.2852	Haiti	Ogawa	HC-67A1	2010	O1	Clinical
HC-68A1	18.9712	-72.2852	Haiti	Ogawa	HC-68A1	2010	O1	Clinical
HC-69A1	18.9712	-72.2852	Haiti		HC-69A1	2010	non-O1/non-O139	Clinical
HC-71A1	18.9712	-72.2852	Haiti	Ogawa	HC-71A1	2010	O1	Clinical
HC-72A2	18.9712	-72.2852	Haiti	Ogawa	HC-72A2	2010	O1	Clinical
HC-7A1	18.9712	-72.2852	Haiti	Ogawa	HC-7A1	2010	O1	Clinical
HC-81A1	18.9712	-72.2852	Haiti	Ogawa	HC-81A1	2010	O1	Clinical
HC-81A2	18.9712	-72.2852	Haiti		HC-81A2	2010	non-O1/non-O139	Clinical
HC1692	18.9712	-72.2852	Haiti	Ogawa	HC1692	2014	O1	Clinical
HC1730	18.9712	-72.2852	Haiti	Ogawa	HC1730	2014	O1	Clinical
HC1763	18.9712	-72.2852	Haiti	Ogawa	HC1763	2014	O1	Clinical
HC1781	18.9712	-72.2852	Haiti	Ogawa	HC1781	2014	O1	Clinical
HC1961	18.9712	-72.2852	Haiti	Inaba	HC1961	2015	O1	Clinical
HC1968	18.9712	-72.2852	Haiti	Ogawa	HC1968	2015	O1	Clinical
HC1979	18.9712	-72.2852	Haiti	Inaba	HC1979	2015	O1	Clinical
HC1996	18.9712	-72.2852	Haiti	Inaba	HC1996	2015	O1	Clinical
HC1997	18.9712	-72.2852	Haiti	Inaba	HC1997	2015	O1	Clinical
HC1998	18.9712	-72.2852	Haiti	Inaba	HC1998	2015	O1	Clinical
HC2001	18.9712	-72.2852	Haiti	Inaba	HC2001	2015	O1	Clinical
HC2003	18.9712	-72.2852	Haiti	Inaba	HC2003	2015	O1	Clinical
HC2021	18.9712	-72.2852	Haiti	Inaba	HC2021	2015	O1	Clinical
HC2033	18.9712	-72.2852	Haiti	Inaba	HC2033	2015	O1	Clinical
HC2057	18.9712	-72.2852	Haiti	Inaba	HC2057	2015	O1	Clinical
HC2062	18.9712	-72.2852	Haiti	Inaba	HC2062	2015	O1	Clinical
HC2384	18.9712	-72.2852	Haiti		HC2384	2017	O1	Clinical
HC2391	18.9712	-72.2852	Haiti		HC2391	2017	O1	Clinical
HC2394	18.9712	-72.2852	Haiti		HC2394	2017	O1	Clinical
HC2397	18.9712	-72.2852	Haiti		HC2397	2017	O1	Clinical
HC2399	18.9712	-72.2852	Haiti		HC2399	2017	O1	Clinical
HC2400	18.9712	-72.2852	Haiti		HC2400	2017	O1	Clinical
HC2408	18.9712	-72.2852	Haiti		HC2408	2017	O1	Clinical
HC2410	18.9712	-72.2852	Haiti		HC2410	2017	O1	Clinical
HC2413	18.9712	-72.2852	Haiti		HC2413	2017	O1	Clinical
HC2425	18.9712	-72.2852	Haiti		HC2425	2017	O1	Clinical
HC2430	18.9712	-72.2852	Haiti		HC2430	2017	O1	Clinical
HC2433	18.9712	-72.2852	Haiti		HC2433	2017	O1	Clinical
HC2448	18.9712	-72.2852	Haiti		HC2448	2017	O1	Clinical
HC2456	18.9712	-72.2852	Haiti		HC2456	2017	O1	Clinical
HC2459	18.9712	-72.2852	Haiti		HC2459	2017	O1	Clinical
HC2462	18.9712	-72.2852	Haiti		HC2462	2017	O1	Clinical
HC2467	18.9712	-72.2852	Haiti		HC2467	2017	O1	Clinical
HC2469	18.9712	-72.2852	Haiti		HC2469	2017	O1	Clinical
HC2472	18.9712	-72.2852	Haiti		HC2472	2017	O1	Clinical
HC2481	18.9712	-72.2852	Haiti		HC2481	2017	O1	Clinical
HC2495	18.9712	-72.2852	Haiti		HC2495	2017	O1	Clinical
HC2499	18.9712	-72.2852	Haiti		HC2499	2017	O1	Clinical
HC2505	18.9712	-72.2852	Haiti		HC2505	2017	O1	Clinical
HC2506	18.9712	-72.2852	Haiti		HC2506	2017	O1	Clinical
HC2507	18.9712	-72.2852	Haiti		HC2507	2017	O1	Clinical
HC2509	18.9712	-72.2852	Haiti		HC2509	2017	O1	Clinical
HC2511	18.9712	-72.2852	Haiti		HC2511	2017	O1	Clinical
HC2515	18.9712	-72.2852	Haiti		HC2515	2017	O1	Clinical
HC2519	18.9712	-72.2852	Haiti		HC2519	2017	O1	Clinical
HC2523	18.9712	-72.2852	Haiti		HC2523	2017	O1	Clinical
HC2532	18.9712	-72.2852	Haiti		HC2532	2017	O1	Clinical
HC2538	18.9712	-72.2852	Haiti		HC2538	2017	O1	Clinical
HC2545	18.9712	-72.2852	Haiti		HC2545	2017	O1	Clinical
HC2548	18.9712	-72.2852	Haiti		HC2548	2017	O1	Clinical
HC2552	18.9712	-72.2852	Haiti		HC2552	2017	O1	Clinical
HC2553	18.9712	-72.2852	Haiti		HC2553	2017	O1	Clinical
HC2554	18.9712	-72.2852	Haiti		HC2554	2017	O1	Clinical
HC2555	18.9712	-72.2852	Haiti		HC2555	2017	O1	Clinical
HC2559	18.9712	-72.2852	Haiti		HC2559	2017	O1	Clinical
HC2562	18.9712	-72.2852	Haiti		HC2562	2017	O1	Clinical
HC2563	18.9712	-72.2852	Haiti		HC2563	2017	O1	Clinical
HC2565	18.9712	-72.2852	Haiti		HC2565	2017	O1	Clinical
HC318	18.9712	-72.2852	Haiti	Ogawa	HC318	2013	O1	Clinical
HC380	18.9712	-72.2852	Haiti	Inaba	HC380	2013	O1	Clinical
HC391	18.9712	-72.2852	Haiti		HC391	2013	O1	Clinical
HC442	18.9712	-72.2852	Haiti	Ogawa	HC442	2013	O1	Clinical
HC464	18.9712	-72.2852	Haiti		HC464	2013	O1	Clinical
HC494	18.9712	-72.2852	Haiti	Ogawa	HC494	2013	O1	Clinical
HC525	18.9712	-72.2852	Haiti	Ogawa	HC525	2013	O1	Clinical
HC543	18.9712	-72.2852	Haiti	Ogawa	HC543	2013	O1	Clinical
HC560	18.9712	-72.2852	Haiti	Ogawa	HC560	2013	O1	Clinical
HC572	18.9712	-72.2852	Haiti		HC572	2013	O1	Clinical
HC594	18.9712	-72.2852	Haiti	Ogawa	HC594	2013	O1	Clinical
HC606	18.9712	-72.2852	Haiti	Ogawa	HC606	2013	O1	Clinical
HC635	18.9712	-72.2852	Haiti		HC635	2013	O1	Clinical
HC734	18.9712	-72.2852	Haiti	Ogawa	HC734	2013	O1	Clinical
HC795	18.9712	-72.2852	Haiti		HC795	2013	O1	Clinical
HC861	18.9712	-72.2852	Haiti	Ogawa	HC861	2013	O1	Clinical
HC888	18.9712	-72.2852	Haiti		HC888	2013	O1	Clinical
HC924	18.9712	-72.2852	Haiti		HC924	2013	O1	Clinical
HC949	18.9712	-72.2852	Haiti		HC949	2013	O1	Clinical
HC956	18.9712	-72.2852	Haiti	Ogawa	HC956	2013	O1	Clinical
HC976	18.9712	-72.2852	Haiti		HC976	2013	O1	Clinical
HC991	18.9712	-72.2852	Haiti		HC991	2013	O1	Clinical
HC992	18.9712	-72.2852	Haiti		HC992	2013	O1	Clinical
HCUF01	18.9712	-72.2852	Haiti	Ogawa	HCUF01	2010	O1	Clinical
HE-25	18.9712	-72.2852	Haiti		HE-25	2010	non-O1/non-O139	Environmental
HE-45	18.9712	-72.2852	Haiti		HE-45	2010	non-O1/non-O139	Environmental
HE39	18.9712	-72.2852	Haiti		HE39	2010	non-O1/non-O139	Environmental
HE48	18.9712	-72.2852	Haiti		HE48	2010	non-O1/non-O139	Environmental
env1054	18.9712	-72.2852	Haiti	Ogawa	env1054	2013	O1	Environmental
env1180	18.9712	-72.2852	Haiti	Ogawa	env1180	2013	O1	Environmental
env1183	18.9712	-72.2852	Haiti	Ogawa	env1183	2013	O1	Environmental
env1218	18.9712	-72.2852	Haiti	Ogawa	env1218	2013	O1	Environmental
env1222	18.9712	-72.2852	Haiti	Ogawa	env1222	2013	O1	Environmental
env1231	18.9712	-72.2852	Haiti	Ogawa	env1231	2013	O1	Environmental
env1320	18.9712	-72.2852	Haiti	Ogawa	env1320	2013	O1	Environmental
env1792	18.9712	-72.2852	Haiti	Ogawa	env1792	2014	O1	Environmental
env383	18.9712	-72.2852	Haiti	Ogawa	env383	2013	O1	Environmental
env894	18.9712	-72.2852	Haiti	Ogawa	env894	2013	O1	Environmental
env898	18.9712	-72.2852	Haiti	Ogawa	env898	2013	O1	Environmental
env901	18.9712	-72.2852	Haiti	Ogawa	env901	2013	O1	Environmental
env949	18.9712	-72.2852	Haiti	Ogawa	env949	2013	O1	Environmental
env955	18.9712	-72.2852	Haiti	Ogawa	env955	2013	O1	Environmental
env961	18.9712	-72.2852	Haiti	Ogawa	env961	2013	O1	Environmental
31_1	-0.023559	37.9062	Kenya	Ogawa	31_1	2015	O1	Clinical
4621STDY6714748	-0.023559	37.9062	Kenya		4621STDY6714748	2015	non-O1/non-O139	Clinical
4621STDY6714749	-0.023559	37.9062	Kenya		4621STDY6714749	2015	non-O1/non-O139	Clinical
4621STDY6714750	-0.023559	37.9062	Kenya		4621STDY6714750	2015	non-O1/non-O139	Clinical
4621STDY6714758	-0.023559	37.9062	Kenya		4621STDY6714758	2015	non-O1/non-O139	Clinical
4621STDY6714763	-0.023559	37.9062	Kenya		4621STDY6714763	2012	non-O1/non-O139	Clinical
4621STDY6714774	-0.023559	37.9062	Kenya		4621STDY6714774	2012	non-O1/non-O139	Clinical
4621STDY6714778	-0.023559	37.9062	Kenya		4621STDY6714778	2010	non-O1/non-O139	Clinical
4621STDY6714780	-0.023559	37.9062	Kenya		4621STDY6714780	2016	non-O1/non-O139	Clinical
6191	-0.023559	37.9062	Kenya	Inaba	6191	2005	O1	Unknown
6193	-0.023559	37.9062	Kenya	Inaba	6193	2005	O1	Unknown
6194	-0.023559	37.9062	Kenya	Inaba	6194	2007	O1	Unknown
6201	-0.023559	37.9062	Kenya	Inaba	6201	2007	O1	Unknown
6210	-0.023559	37.9062	Kenya	Inaba	6210	2007	O1	Unknown
6215	-0.023559	37.9062	Kenya	Inaba	6215	2005	O1	Unknown
7685	-0.023559	37.9062	Kenya	Inaba	7685	2009	O1	Unknown
7686	-0.023559	37.9062	Kenya	Inaba	7686	2009	O1	Unknown
7687	-0.023559	37.9062	Kenya	Inaba	7687	2009	O1	Unknown
CNRVC060119	-0.023559	37.9062	Kenya	Inaba	CNRVC060119	2006	non-O1/non-O139	Clinical
CNRVC060120	-0.023559	37.9062	Kenya	Inaba	CNRVC060120	2006	non-O1/non-O139	Clinical
CNRVC150211	-0.023559	37.9062	Kenya	Inaba	CNRVC150211	1998	non-O1/non-O139	Clinical
CNRVC150240	-0.023559	37.9062	Kenya	Ogawa	CNRVC150240	1998	non-O1/non-O139	Clinical
CNRVC150243	-0.023559	37.9062	Kenya	Ogawa	CNRVC150243	1998	non-O1/non-O139	Clinical
CNRVC150251	-0.023559	37.9062	Kenya	Inaba	CNRVC150251	1998	non-O1/non-O139	Clinical
CNRVC150252	-0.023559	37.9062	Kenya	Inaba	CNRVC150252	1998	non-O1/non-O139	Clinical
RC9	-0.023559	37.9062	Kenya	Ogawa	RC9	1985	O1	Clinical
4784	-6.36903	34.8888	Tanzania	Ogawa	4784	2009	O1	Unknown
CNRVC150212	-6.36903	34.8888	Tanzania	Ogawa	CNRVC150212	1998	non-O1/non-O139	Clinical
CNRVC980080	-6.36903	34.8888	Tanzania	Ogawa	CNRVC980080	1998	non-O1/non-O139	Clinical
CNRVC980081	-6.36903	34.8888	Tanzania	Ogawa	CNRVC980081	1998	non-O1/non-O139	Clinical
F3835	-6.36903	34.8888	Tanzania	Ogawa	F3835	1997	non-O1/non-O139	Clinical
F5332	-6.36903	34.8888	Tanzania	Ogawa	F5332	1998	non-O1/non-O139	Clinical
F5333	-6.36903	34.8888	Tanzania	Ogawa	F5333	1998	non-O1/non-O139	Clinical
Mo2	-6.36903	34.8888	Tanzania		Mo2	2016	non-O1/non-O139	Clinical
Tanz_100	-6.36903	34.8888	Tanzania	Ogawa	Tanz_100	2015	O1	Clinical
Tanz_18	-6.36903	34.8888	Tanzania	Ogawa	Tanz_18	2015	O1	Clinical
Tanz_2	-6.36903	34.8888	Tanzania	Ogawa	Tanz_2	2015	O1	Clinical
Tanz_24	-6.36903	34.8888	Tanzania	Ogawa	Tanz_24	2015	O1	Clinical
Tanz_26	-6.36903	34.8888	Tanzania	Ogawa	Tanz_26	2015	O1	Clinical
Tanz_3	-6.36903	34.8888	Tanzania	Ogawa	Tanz_3	2015	O1	Clinical
Tanz_41	-6.36903	34.8888	Tanzania	Ogawa	Tanz_41	2015	O1	Clinical
Tanz_42	-6.36903	34.8888	Tanzania	Ogawa	Tanz_42	2015	O1	Clinical
Tanz_44	-6.36903	34.8888	Tanzania	Ogawa	Tanz_44	2015	O1	Clinical
Tanz_49	-6.36903	34.8888	Tanzania	Ogawa	Tanz_49	2015	O1	Clinical
Tanz_60	-6.36903	34.8888	Tanzania	Inaba	Tanz_60	2012	O1	Clinical
Tanz_61	-6.36903	34.8888	Tanzania	Ogawa	Tanz_61	2015	O1	Clinical
Tanz_65	-6.36903	34.8888	Tanzania	Ogawa	Tanz_65	2015	O1	Clinical
Tanz_66	-6.36903	34.8888	Tanzania	Ogawa	Tanz_66	2015	O1	Clinical
Tanz_71	-6.36903	34.8888	Tanzania	Ogawa	Tanz_71	2015	O1	Clinical
Tanz_73	-6.36903	34.8888	Tanzania	Ogawa	Tanz_73	2015	O1	Clinical
Tanz_78	-6.36903	34.8888	Tanzania	Ogawa	Tanz_78	2015	O1	Clinical
Tanz_85	-6.36903	34.8888	Tanzania	Inaba	Tanz_85	2012	O1	Clinical
Tanz_91	-6.36903	34.8888	Tanzania	Ogawa	Tanz_91	2015	O1	Clinical
Tanz_98	-6.36903	34.8888	Tanzania	Ogawa	Tanz_98	2015	O1	Clinical
Tanz_99	-6.36903	34.8888	Tanzania	Ogawa	Tanz_99	2015	O1	Clinical
Zb1	-6.36903	34.8888	Tanzania		Zb1	2016	non-O1/non-O139	Clinical
Zb2	-6.36903	34.8888	Tanzania		Zb2	2016	non-O1/non-O139	Clinical
Zb4	-6.36903	34.8888	Tanzania		Zb4	2017	non-O1/non-O139	Clinical
C8799	1.37333	32.2903	Uganda	Ogawa	C8799	1992	non-O1/non-O139	Clinical
CNRVC000043	1.37333	32.2903	Uganda	Ogawa	CNRVC000043	2000	non-O1/non-O139	Clinical
CNRVC000044	1.37333	32.2903	Uganda	Ogawa	CNRVC000044	2000	non-O1/non-O139	Clinical
CNRVC980004	1.37333	32.2903	Uganda	Ogawa	CNRVC980004	1998	non-O1/non-O139	Clinical
CNRVC980005	1.37333	32.2903	Uganda	Ogawa	CNRVC980005	1998	non-O1/non-O139	Clinical
CNRVC990015	1.37333	32.2903	Uganda	Ogawa	CNRVC990015	1999	non-O1/non-O139	Clinical
UG071	1.37333	32.2903	Uganda	Inaba	UG071	2014	O1	Clinical
SAMN47379373	-1.32006	36.8936	Kenya	Ogawa	MMM001	2022	O1	Clinical
SAMN47379374	-1.27434	36.849	Kenya	Ogawa	MLK007	2022	O1	Clinical
SAMN47379375	-1.25842	36.8713	Kenya	Ogawa	MLK018	2022	O1	Clinical
SAMN47379376	-1.28518	36.8845	Kenya	Ogawa	MLK017	2022	O1	Clinical
SAMN47379377	-1.28739	36.8705	Kenya	Ogawa	MLK083	2022	O1	Clinical
SAMN47379378	-1.26598	36.9169	Kenya	Ogawa	MLK080	2022	O1	Clinical
SAMN47379379	1.44197	38.4314	Kenya	Ogawa	MLK076	2022	O1	Clinical
SAMN47379380	-1.25842	36.8713	Kenya	Ogawa	MLK071	2022	O1	Clinical
SAMN47379381	-1.27434	36.849	Kenya	Ogawa	MLK072	2022	O1	Clinical
SAMN47379382	-1.28344	36.8928	Kenya	Ogawa	MLK105	2022	O1	Clinical
SAMN47379383	-1.26598	36.9169	Kenya	Ogawa	MLK104	2022	O1	Clinical
SAMN47379384	-1.26598	36.9169	Kenya	Ogawa	MLK091	2022	O1	Clinical
SAMN47379385	-1.29923	36.8887	Kenya	Ogawa	MLK112	2022	O1	Clinical
SAMN47379386	-1.26598	36.9169	Kenya	Ogawa	MLK117	2022	O1	Clinical
SAMN47379387	-1.26598	36.9169	Kenya	Ogawa	MLK107	2022	O1	Clinical
SAMN47379388	-1.26598	36.9169	Kenya	Ogawa	MLK118	2022	O1	Clinical
SAMN47379389	-1.26598	36.9169	Kenya	Ogawa	MLK116	2022	O1	Clinical
SAMN47379390	-1.26598	36.9169	Kenya	Ogawa	MLK113	2022	O1	Clinical
SAMN47379391	-1.26598	36.9169	Kenya	Ogawa	MLK109	2022	O1	Clinical
SAMN47379392	-1.26598	36.9169	Kenya	Ogawa	MLK103	2022	O1	Clinical
SAMN47379393	-1.26598	36.9169	Kenya	Ogawa	MLK106	2022	O1	Clinical
SAMN47379394	-1.24491	36.9061	Kenya	Ogawa	MLK119	2022	O1	Clinical
SAMN47379395	-1.24491	36.9061	Kenya	Ogawa	MLK122	2022	O1	Clinical
SAMN47379396	-1.26598	36.9169	Kenya	Ogawa	MLK123	2022	O1	Clinical
SAMN47379397	-1.26598	36.9169	Kenya	Ogawa	MLK126	2022	O1	Clinical
SAMN47379398	-1.26598	36.9169	Kenya	Ogawa	MLK132	2022	O1	Clinical
SAMN47379399	-1.26598	36.9169	Kenya	Ogawa	MLK133	2022	O1	Clinical
SAMN47379400	-1.24491	36.9061	Kenya	Ogawa	MLK134	2022	O1	Clinical
SAMN47379401	-1.28413	36.8446	Kenya	Ogawa	MLK135	2022	O1	Clinical
SAMN47379402	-1.30705	36.8986	Kenya	Ogawa	MLK141	2022	O1	Clinical
SAMN47379403	-1.27434	36.849	Kenya	Ogawa	MLK142	2022	O1	Clinical
SAMN47379404	-1.26598	36.9169	Kenya	Ogawa	MLK178	2022	O1	Clinical
SAMN47379405	-1.26598	36.9169	Kenya	Ogawa	MLK181	2022	O1	Clinical
SAMN47379406	-1.26598	36.9169	Kenya	Ogawa	MLK180	2022	O1	Clinical
SAMN47379407	-1.25842	36.8713	Kenya	Ogawa	MLK182	2022	O1	Clinical
SAMN47379408	-1.21252	36.883	Kenya	Ogawa	MLK168	2022	O1	Clinical
SAMN47379409	-1.29748	36.8326	Kenya	Ogawa	MLK167	2022	O1	Clinical
SAMN47379410	-1.28344	36.8928	Kenya	Ogawa	MLK166	2022	O1	Clinical
SAMN47379411	-1.28344	36.8928	Kenya	Ogawa	MLK155	2022	O1	Clinical
SAMN47379412	-1.26598	36.9169	Kenya	Ogawa	MLK156	2022	O1	Clinical
SAMN47379413	-1.26379	36.8547	Kenya	Ogawa	MLK158	2022	O1	Clinical
SAMN47379414	-0.716169	36.4347	Kenya	Ogawa	MLK152	2022	O1	Clinical
SAMN47379415	-1.25842	36.8713	Kenya	Ogawa	67	2016	O1	Clinical
SAMN47379416	-1.24491	36.9061	Kenya	Ogawa	MLK184	2022	O1	Clinical
SAMN47379417	-1.24491	36.9061	Kenya	Ogawa	MLK216	2022	O1	Clinical
SAMN47379418	-1.25873	36.8715	Kenya	Ogawa	MLK185	2022	O1	Clinical
SAMN47379419	-1.32318	36.8796	Kenya	Ogawa	MLK191	2022	O1	Clinical
SAMN47379420	-1.25909	36.8819	Kenya	Ogawa	MLK394	2022	O1	Clinical
SAMN47379421	-1.25842	36.8713	Kenya	Ogawa	SID510	2022	O1	Clinical
SAMN47379422	-1.31135	36.8735	Kenya	Ogawa	MLK283	2022	O1	Clinical
SAMN47379423	-1.24491	36.9061	Kenya	Ogawa	MLK300	2022	O1	Clinical
SAMN47379424	-1.30761	36.9342	Kenya	Ogawa	MLK329	2022	O1	Clinical
SAMN47379425	-1.26598	36.9169	Kenya	Ogawa	MLK025	2022	O1	Clinical
SAMN47379426	-1.25909	36.8819	Kenya	Ogawa	MLK029	2022	O1	Clinical
SAMN47379427	-1.26598	36.9169	Kenya	Ogawa	MLK033	2022	O1	Clinical
SAMN47379428	-1.26664	36.9088	Kenya	Ogawa	MLK035	2022	O1	Clinical
SAMN47379429	-1.26598	36.9169	Kenya	Ogawa	MLK204	2022	O1	Clinical
SAMN47379430	-1.23276	36.9333	Kenya	Ogawa	FL4036	2022	O1	Clinical
SAMN47379431	-1.26598	36.9169	Kenya	Ogawa	MLK172	2022	O1	Clinical
SAMN47379432	-1.28438	36.9681	Kenya	Ogawa	MLK176	2022	O1	Clinical
SAMN47379433	-1.29078	36.8486	Kenya	Ogawa	MLK169	2022	O1	Clinical
SAMN47379434	-1.24491	36.9061	Kenya	Ogawa	MLK127	2022	O1	Clinical
SAMN47379435	-1.26598	36.9169	Kenya	Ogawa	MLK170	2022	O1	Clinical
SAMN47379436	-1.28344	36.8928	Kenya	Ogawa	MLK128	2022	O1	Clinical
SAMN47379437	-1.25842	36.8713	Kenya	Ogawa	MLK209	2022	O1	Clinical
SAMN47379438	-1.25842	36.8713	Kenya	Ogawa	MLK234	2022	O1	Clinical
SAMN47379439	-1.25842	36.8713	Kenya	Ogawa	MLK210	2022	O1	Clinical
SAMN47379440	-1.28413	36.8446	Kenya	Ogawa	MLK206	2022	O1	Clinical
SAMN47379441	-1.29078	36.8486	Kenya	Ogawa	MLK229	2022	O1	Clinical
SAMN47379442	-1.28267	37.0637	Kenya	Ogawa	VN	2022	O1	Clinical
SAMN47379443	-1.26598	36.9169	Kenya	Ogawa	MLK183	2022	O1	Clinical
SAMN47379444	-1.25842	36.8713	Kenya	Ogawa	MLK226	2022	O1	Clinical
SAMN47379445	-1.25842	36.8713	Kenya	Ogawa	MLK221	2022	O1	Clinical
SAMN47379446	-1.28344	36.8928	Kenya	Ogawa	MLK254	2022	O1	Clinical
SAMN47379447	-1.25873	36.8715	Kenya	Ogawa	MLK233	2022	O1	Clinical
SAMN47379448	-1.26375	36.8613	Kenya	Ogawa	MLK228	2022	O1	Clinical
SAMN47379449	-1.29923	36.8887	Kenya	Ogawa	MLK224	2022	O1	Clinical
SAMN47379450	-1.25842	36.8713	Kenya	Ogawa	SID51788	2022	O1	Clinical
SAMN47379451	-1.26598	36.9169	Kenya	Ogawa	MLK212	2022	O1	Clinical
SAMN47379452	-1.26598	36.9169	Kenya	Ogawa	SID51461	2022	O1	Clinical
SAMN47379453	-1.31135	36.8735	Kenya	Ogawa	MLK246	2022	O1	Clinical
SAMN47379454	-1.25842	36.8713	Kenya	Ogawa	SID53988	2022	O1	Clinical
SAMN47379455	-1.29078	36.8486	Kenya	Ogawa	MLK 258	2022	O1	Clinical
SAMN47379456	-1.25842	36.8713	Kenya	Ogawa	MLK53	2022	O1	Clinical
SAMN47379457	-1.25842	36.8713	Kenya	Ogawa	MLK325	2022	O1	Clinical
SAMN47379458	-1.24491	36.9061	Kenya	Ogawa	MLK 479	2022	O1	Clinical
SAMN47379459	1.44197	38.4314	Kenya	Ogawa	SID-11366	2022	O1	Clinical
SAMN47379460	1.44197	38.4314	Kenya	Ogawa	SID-11625	2022	O1	Clinical
SAMN47379461	-1.24491	36.9061	Kenya	Ogawa	MLK 252	2022	O1	Clinical
SAMN47379462	1.44197	38.4314	Kenya	Ogawa	SID 3432	2022	O1	Clinical
SAMN47379463	-1.31135	36.8735	Kenya	Ogawa	MLK 259	2022	O1	Clinical
SAMN47379464	-1.25842	36.8713	Kenya	Ogawa	MLK 266	2022	O1	Clinical
SAMN47379465	-1.26598	36.9169	Kenya	Ogawa	MLK121	2022	O1	Clinical
SAMN47379466	-1.26598	36.9169	Kenya	Ogawa	NA	2022	non-O1	Clinical
SAMN47379467	-1.24491	36.9061	Kenya	Ogawa	NA	2022	non-O1	Clinical
Reference	-2.48338	117.89	Indonesia	ST69	A6	1975	O1	Clinical
M66	-5.1343	119.412	Indonesia	ST71	M66-2	1937	O1	Clinical
