# Supplementary material for: Genomic characterization of Vibrio cholerae isolated from clinical and environmental sources during the 2022–2023 cholera outbreak in Kenya
Source: Front Microbiol. 2025 Jul 7;16:1603736. doi: 10.3389/fmicb.2025.1603736 (PMC12277283; doi:10.3389/fmicb.2025.1603736)
Supplement: Supplementary file 3 [file Table_3.xlsx]

## Sheet: Clinical samples_Metadata
Supplementary Table S3: Biosample accession numbers, genomic characterization data, virulence genes and antimicrobial resistance genes in clinical Vibrio cholerae isolates
Sample number	Date of sample collection	Type of sample	Study ID	Sex	Age (Years)	Area of residence		Included in tree	No. of contigs	Genome size	Biosample Accession Number	Sequence type	Species serogroup			Serogroup	Biotype specific			Biotype	Serotype	Virulence genes																7th Pandemic gene	Mobile genetic elements						Phage Susceptibility		Pathogenicity Islands
													ompW	rfvB-O1	wbfZ-O139		ctxB	rstR	tcpA			ctxA	ctxB	CTX Phage Region	tcpA	zot	ace	hlyA	stn	chxA	rtxA	toxR	ompU	mshA	TTSS	als	MakA	VC2346	SXT (Integrase)	pvc 211	Int1 (Class 1 integron)	Integrative Conjugative Element	ICEVchHai1	Plasmids	PLE1	PLE2	VPI-1	VPI-2	VSP-1
S60	2022-11-21	Clinical	MMM001	Female	3	Pipeline	1	1	68		SAMN47379373	ST69	+	+	-	O1	+	+	+	El Tor	Ogawa	+	+	-	+	+	+	+	-	-	+	+	+	+	-	+	+	+	-	+	+	-	-	IncA/C2	-	-	+	+	+
S61	2022-11-10	Clinical	MLK007	Male	29	Eastleigh	1	1	61		SAMN47379374	ST69	+	+	-	O1	+	+	+	El Tor	Ogawa	+	+	-	+	+	+	+	-	-	+	+	+	+	-	+	+	+	-	+	+	-	-	IncA/C2	-	-	+	+	+
S64	2022-11-16	Clinical	MLK018	Male	35	Mathare	1	1	61		SAMN47379375	ST69	+	+	-	O1	+	+	+	El Tor	Ogawa	+	+	-	+	+	+	+	-	-	+	+	+	+	-	+	+	+	-	+	+	-	-	IncA/C2	-	-	+	+	+
S105	2022-11-16	Clinical	MLK017	Male	35	Mutindwa	1	1	70		SAMN47379376	ST69	+	+	-	O1	+	+	+	El Tor	Ogawa	+	+	-	+	+	+	+	-	-	+	+	+	+	-	+	+	+	-	+	+	-	-	IncA/C2	-	-	+	+	+
S82	2022-11-21	Clinical	MLK083	Male	40	Jericho	1	1	88		SAMN47379377	ST69	+	+	-	O1	+	+	+	El Tor	Ogawa	+	+	-	+	+	+	+	-	-	+	+	+	+	-	+	+	+	-	+	+	-	-	IncA/C2	-	-	+	+	+
S80	2022-11-21	Clinical	MLK080	Male	32	Kayole	1	1	64		SAMN47379378	ST69	+	+	-	O1	+	+	+	El Tor	Ogawa	+	+	-	+	+	+	+	-	-	+	+	+	+	-	+	+	+	-	+	+	-	-	IncA/C2	-	-	+	+	+
S78	2022-11-20	Clinical	MLK076	Male	36	Kayole	1	1	70		SAMN47379379	ST69	+	+	-	O1	+	+	+	El Tor	Ogawa	+	+	-	+	+	+	+	-	-	+	+	+	+	-	+	+	+	-	+	+	-	-	IncA/C2	-	-	+	+	+
S76	2022-11-20	Clinical	MLK071	Male	40	Mathare	1	1	73		SAMN47379380	ST69	+	+	-	O1	+	+	+	El Tor	Ogawa	+	+	-	+	+	+	+	-	-	+	+	+	+	-	+	+	+	-	+	+	-	-	IncA/C2	-	-	+	+	+
S77	2022-11-20	Clinical	MLK072	Male	26	Eastleigh	1	1	66		SAMN47379381	ST69	+	+	-	O1	-	+	+	El Tor	Ogawa	+	-	-	+	+	+	+	-	-	+	+	+	+	-	+	+	+	-	+	+	-	-	IncA/C2	-	-	+	+	+
S86	2022-11-24	Clinical	MLK105	Female	39	Umoja	1		74		SAMN47379382	ST69	+	+	-	O1	+	+	+	El Tor	Ogawa	+	+	-	+	+	+	+	-	-	+	+	+	+	-	+	+	+	-	+	+	-	-	IncA/C2	-	-	+	+	+
S104	2022-11-24	Clinical	MLK104	Female	3	Kayole	1	1	71		SAMN47379383	ST69	+	+	-	O1	+	+	+	El Tor	Ogawa	+	+	-	+	+	+	+	-	-	+	+	+	+	-	+	+	+	-	+	+	-	-	IncA/C2	-	-	+	+	+
S84	2022-11-22	Clinical	MLK091	Female	30	Kayole	1	1	68		SAMN47379384	ST69	+	+	-	O1	+	+	+	El Tor	Ogawa	+	+	-	+	+	+	+	-	-	+	+	+	+	-	+	+	+	-	+	+	-	-	IncA/C2	-	-	+	+	+
S92	2022-11-24	Clinical	MLK112	Female	22	Donholm	1	1	68		SAMN47379385	ST69	+	+	-	O1	+	+	+	El Tor	Ogawa	+	+	-	+	+	+	+	-	-	+	+	+	+	-	+	+	+	-	+	+	-	-	IncA/C2	-	-	+	+	+
S102	2022-11-24	Clinical	MLK117	Female	35	Kayole	1	1	67		SAMN47379386	ST69	+	+	-	O1	+	+	+	El Tor	Ogawa	+	+	-	+	+	+	+	-	-	+	+	+	+	-	+	+	+	-	+	+	-	-	IncA/C2	-	-	+	+	+
S88	2022-11-24	Clinical	MLK107	Female	20	Kayole	1	1	70		SAMN47379387	ST69	+	+	-	O1	+	+	+	El Tor	Ogawa	+	+	-	+	+	+	+	-	-	+	+	+	+	-	+	+	+	-	+	+	-	-	IncA/C2	-	-	+	+	+
S101	2022-11-24	Clinical	MLK118	Female	30	Kayole	1	1	68		SAMN47379388	ST69	+	+	-	O1	+	+	+	El Tor	Ogawa	+	+	-	+	+	+	+	-	-	+	+	+	+	-	+	+	+	-	+	+	-	-	IncA/C2	-	-	+	+	+
S103	2022-11-24	Clinical	MLK116	Female	46	Kayole	1	1	70		SAMN47379389	ST69	+	+	-	O1	+	+	+	El Tor	Ogawa	+	+	-	+	+	+	+	-	-	+	+	+	+	-	+	+	+	-	+	+	-	-	IncA/C2	-	-	+	+	+
S93	2022-11-24	Clinical	MLK113	Female	8	Kayole	1	1	70		SAMN47379390	ST69	+	+	-	O1	+	+	+	El Tor	Ogawa	+	+	-	+	+	+	+	-	-	+	+	+	+	-	+	+	+	-	+	+	-	-	IncA/C2	-	-	+	+	+
S89	2022-11-24	Clinical	MLK109	Male	19	Kayole	1	1	73		SAMN47379391	ST69	+	+	-	O1	+	+	+	El Tor	Ogawa	+	+	-	+	+	+	+	-	-	+	+	+	+	-	+	+	+	-	+	+	-	-	IncA/C2	-	-	+	+	+
S85	2022-11-24	Clinical	MLK103	Female	34	Kayole	0	1	65		SAMN47379392	ST69	+	+	-	O1	+	+	+	El Tor	Ogawa	+	+	-	+	+	+	+	-	-	+	+	+	+	-	+	+	+	-	+	+	-	-	IncA/C2	-	-	+	+	+
S87	2022-11-24	Clinical	MLK106	Female	16	Kayole	1	1	70		SAMN47379393	ST69	+	+	-	O1	+	+	+	El Tor	Ogawa	+	+	-	+	+	+	+	-	-	+	+	+	+	-	+	+	+	-	+	+	-	-	IncA/C2	-	-	+	+	+
S100	2022-11-24	Clinical	MLK119	Female	32	Dandora	1	1	68		SAMN47379394	ST69	+	+	-	O1	+	+	+	El Tor	Ogawa	+	+	-	+	+	+	+	-	-	+	+	+	+	-	+	+	+	-	+	+	-	-	IncA/C2	-	-	+	+	+
S98	2022-11-24	Clinical	MLK122	Male	62	Dandora	1	1	71		SAMN47379395	ST69	+	+	-	O1	+	+	+	El Tor	Ogawa	+	+	-	+	+	+	+	-	-	+	+	+	+	-	+	+	+	-	+	+	-	-	IncA/C2	-	-	+	+	+
S97	2022-11-24	Clinical	MLK123	Male	43	Kayole	1	1	65		SAMN47379396	ST69	+	+	-	O1	+	+	+	El Tor	Ogawa	+	+	-	+	+	+	+	-	-	+	+	+	+	-	+	+	+	-	+	+	-	-	IncA/C2	-	-	+	+	+
S94	2022-11-25	Clinical	MLK126	Male	52	Kayole	1	1	69		SAMN47379397	ST69	+	+	-	O1	+	+	+	El Tor	Ogawa	+	+	-	+	+	+	+	-	-	+	+	+	+	-	+	+	+	-	+	+	-	-	IncA/C2	-	-	+	+	+
S107	2022-11-25	Clinical	MLK132	Female	67	Kayole	1	1	64		SAMN47379398	ST69	+	+	-	O1	+	+	+	El Tor	Ogawa	+	+	-	+	+	+	+	-	-	+	+	+	+	-	+	+	+	-	+	+	-	-	IncA/C2	-	-	+	+	+
S108	2022-11-26	Clinical	MLK133	Male	1	Kayole	1	1	65		SAMN47379399	ST69	+	+	-	O1	+	+	+	El Tor	Ogawa	+	+	-	+	+	+	+	-	-	+	+	+	+	-	+	+	+	-	+	+	-	-	IncA/C2	-	-	+	+	+
S130	2022-11-27	Clinical	MLK134	Male	30	Dandora	1	1	67		SAMN47379400	ST69	+	+	-	O1	+	+	+	El Tor	Ogawa	+	+	-	+	+	+	+	-	-	+	+	+	+	-	+	+	+	-	+	+	-	-	IncA/C2	-	-	+	+	+
S134	2022-11-27	Clinical	MLK135	Male	44	Majengo	1	1	67		SAMN47379401	ST69	+	+	-	O1	+	+	+	El Tor	Ogawa	+	+	-	+	+	+	+	-	-	+	+	+	+	-	+	+	+	-	+	+	-	-	IncA/C2	-	-	+	+	+
S131	2022-11-28	Clinical	MLK141	Male	22	Tassia	1	1	66		SAMN47379402	ST69	+	+	-	O1	+	+	+	El Tor	Ogawa	+	+	-	+	+	+	+	-	-	+	+	+	+	-	+	+	+	-	+	+	-	-	IncA/C2	-	-	+	+	+
S133	2022-11-29	Clinical	MLK142	Male	22	Eastleigh	1	1	69		SAMN47379403	ST69	+	+	-	O1	+	+	+	El Tor	Ogawa	+	+	-	+	+	+	+	-	-	+	+	+	+	-	+	+	+	-	+	+	-	-	IncA/C2	-	-	+	+	+
S127	2022-12-03	Clinical	MLK178	Male	18	Kayole	1	1	70		SAMN47379404	ST69	+	+	-	O1	+	+	+	El Tor	Ogawa	+	+	-	+	+	+	+	-	-	+	+	+	+	-	+	+	+	-	+	+	-	-	IncA/C2	-	-	+	+	+
S137	2022-12-03	Clinical	MLK181	Male	48	Kayole	1	1	71		SAMN47379405	ST69	+	+	-	O1	+	+	+	El Tor	Ogawa	+	+	-	+	+	+	+	-	-	+	+	+	+	-	+	+	+	-	+	+	-	-	IncA/C2	-	-	+	+	+
S79	2022-12-03	Clinical	MLK180	Male	20	Kayole	1	1	68		SAMN47379406	ST69	+	+	-	O1	+	+	+	El Tor	Ogawa	+	+	-	+	+	+	+	-	-	+	+	+	+	-	+	+	+	-	+	+	-	-	IncA/C2	-	-	+	+	+
S199	2022-12-03	Clinical	MLK182	Male	42	Mathare	1	1	69		SAMN47379407	ST69	+	+	-	O1	+	+	+	El Tor	Ogawa	+	+	-	+	+	+	+	-	-	+	+	+	+	-	+	+	+	-	+	+	-	-	IncA/C2	-	-	+	+	+
S122	2022-12-01	Clinical	MLK168	Male	20	Kasarani	1	1	67		SAMN47379408	ST69	+	+	-	O1	+	+	+	El Tor	Ogawa	+	+	-	+	+	+	+	-	-	+	+	+	+	-	+	+	+	-	+	+	-	-	IncA/C2	-	-	+	+	+
S116	2022-12-01	Clinical	MLK167	Male	32	Starehe	1	1	68		SAMN47379409	ST69	+	+	-	O1	+	+	+	El Tor	Ogawa	+	+	-	+	+	+	+	-	-	+	+	+	+	-	+	+	+	-	+	+	-	-	IncA/C2	-	-	+	+	+
S132	2022-12-01	Clinical	MLK166	Male	17	Umoja	1	1	66		SAMN47379410	ST69	+	+	-	O1	+	+	+	El Tor	Ogawa	+	+	-	+	+	+	+	-	-	+	+	+	+	-	+	+	+	-	+	+	-	-	IncA/C2	-	-	+	+	+
S112	2022-11-30	Clinical	MLK155	Female	30	Umoja	1	1	67		SAMN47379411	ST69	+	+	-	O1	+	+	+	El Tor	Ogawa	+	+	-	+	+	+	+	-	-	+	+	+	+	-	+	+	+	-	+	+	-	-	IncA/C2	-	-	+	+	+
S113	2022-11-30	Clinical	MLK156	Male	42	Kayole	1	1	71		SAMN47379412	ST69	+	+	-	O1	+	+	+	El Tor	Ogawa	+	+	-	+	+	+	+	-	-	+	+	+	+	-	+	+	+	-	+	+	-	-	IncA/C2	-	-	+	+	+
S115	2022-11-30	Clinical	MLK158	Male	32	Gateway	1	1	69		SAMN47379413	ST69	+	+	-	O1	+	+	+	El Tor	Ogawa	+	+	-	+	+	+	+	-	-	+	+	+	+	-	+	+	+	-	+	+	-	-	IncA/C2	-	-	+	+	+
S111	2022-11-29	Clinical	MLK152	Male	28	Town	1	1	64		SAMN47379414	ST69	+	+	-	O1	+	+	+	El Tor	Ogawa	+	+	-	+	+	+	+	-	-	+	+	+	+	-	+	+	+	-	+	+	-	-	IncA/C2	-	-	+	+	+
S177	2016-01-04	Clinical	67	Female	44	Mathare	1	1	61		SAMN47379415	ST69	+	+	-	O1	+	+	+	El Tor	Ogawa	+	+	-	+	+	+	+	-	-	+	+	+	+	-	+	+	+	-	-	-	-	-	IncA/C2	-	-	+	+	+
S191	2022-03-12	Clinical	MLK184	Female	34	Dandora	1	1	65		SAMN47379416	ST69	+	+	-	O1	+	+	+	El Tor	Ogawa	+	+	-	+	+	+	+	-	-	+	+	+	+	-	+	+	+	-	+	+	-	-	IncA/C2	-	-	+	+	+
S185	2022-03-12	Clinical	MLK216	Male	na	Dandora	1	1	65		SAMN47379417	ST69	+	+	-	O1	+	+	+	El Tor	Ogawa	+	+	-	+	+	+	+	-	-	+	+	+	+	-	+	+	+	-	+	+	-	-	IncA/C2	-	-	+	+	+
S136	2022-12-03	Clinical	MLK185	Female	11	Huruma	1	1	67		SAMN47379418	ST69	+	+	-	O1	+	+	+	El Tor	Ogawa	+	+	-	+	+	+	+	-	-	+	+	+	+	-	+	+	+	-	+	+	-	-	IncA/C2	-	-	+	+	+
S138	2022-12-04	Clinical	MLK191	Male	7	Maria	1	1	68		SAMN47379419	ST69	+	+	-	O1	+	+	+	El Tor	Ogawa	+	+	-	+	+	+	+	-	-	+	+	+	+	-	+	+	+	-	+	+	-	-	IncA/C2	-	-	+	+	+
S188	2022-03-12	Clinical	MLK394	Male	38	1.2406 S 36.8804 E	1	1	68		SAMN47379420	ST69	+	+	-	O1	+	+	+	El Tor	Ogawa	+	+	-	+	+	+	+	-	-	+	+	+	+	-	+	+	+	-	+	+	-	-	IncA/C2	-	-	+	+	+
S178	2022-03-12	Clinical	SID510	Female	34	Mathare	1	1	68		SAMN47379421	ST69	+	+	-	O1	+	+	+	El Tor	Ogawa	+	+	-	+	+	+	+	-	-	+	+	+	+	-	+	+	+	-	+	+	-	-	IncA/C2	-	-	+	+	+
S179	2022-03-12	Clinical	MLK283	Male	46	Lungalunga	1	1	64		SAMN47379422	ST69	+	+	-	O1	+	+	+	El Tor	Ogawa	+	+	-	+	+	+	+	-	-	+	+	+	+	-	+	+	+	-	+	+	-	-	IncA/C2	-	-	+	+	+
S190	2022-03-12	Clinical	MLK300	Female	34	Dandora	1	1	67		SAMN47379423	ST69	+	+	-	O1	+	+	+	El Tor	Ogawa	+	+	-	+	+	+	+	-	-	+	+	+	+	-	+	+	+	-	+	+	-	-	IncA/C2	-	-	+	+	+
S189	2022-03-12	Clinical	MLK329	Male	62	Embakasi	1	1	67		SAMN47379424	ST69	+	+	-	O1	+	+	+	El Tor	Ogawa	+	+	-	+	+	+	+	-	-	+	+	+	+	-	+	+	+	-	+	+	-	-	IncA/C2	-	-	+	+	+
S106	2022-11-16	Clinical	MLK025	Female	28	Kayole	1	1	65		SAMN47379425	ST69	+	+	-	O1	+	+	+	El Tor	Ogawa	+	+	-	+	+	+	+	-	-	+	+	+	+	-	+	+	+	-	+	+	-	-	IncA/C2	-	-	+	+	+
S66	2022-11-16	Clinical	MLK029	Male	30	1.2406 S 36.8804 E	1	1	63		SAMN47379426	ST69	+	+	-	O1	+	+	+	El Tor	Ogawa	+	+	-	+	+	+	+	-	-	+	+	+	+	-	+	+	+	-	+	+	-	-	IncA/C2	-	-	+	+	+
S67	2022-11-16	Clinical	MLK033	Male	28	Kayole	1	1	68		SAMN47379427	ST69	+	+	-	O1	+	+	+	El Tor	Ogawa	+	+	-	+	+	+	+	-	-	+	+	+	+	-	+	+	+	-	+	+	-	-	IncA/C2	-	-	+	+	+
S68	2022-11-16	Clinical	MLK035	Female	32	1.2921 S 36.8219 E	1	1	66		SAMN47379428	ST69	+	+	-	O1	+	+	+	El Tor	Ogawa	+	+	-	+	+	+	+	-	-	+	+	+	+	-	+	+	+	-	+	+	-	-	IncA/C2	-	-	+	+	+
S65	2022-11-10	Clinical	MLK204	Male	38	Kayole	1	1	67		SAMN47379429	ST69	+	+	-	O1	+	+	+	El Tor	Ogawa	+	+	-	+	+	+	+	-	-	+	+	+	+	-	+	+	+	-	+	+	-	-	IncA/C2	-	-	+	+	+
S74	2022-11-10	Clinical	FL4036	Female	55	1.2278 S 36.9262 E	1	1	66		SAMN47379430	ST69	+	+	-	O1	+	+	+	El Tor	Ogawa	+	+	-	+	+	+	+	-	-	+	+	+	+	-	+	+	+	-	+	+	-	-	IncA/C2	-	-	+	+	+
S117	2022-12-01	Clinical	MLK172	Female	45	Kayole	1	1	67		SAMN47379431	ST69	+	+	-	O1	+	+	+	El Tor	Ogawa	+	+	-	+	+	+	+	-	-	+	+	+	+	-	+	+	+	-	+	+	-	-	IncA/C2	-	-	+	+	+
S118	2022-12-02	Clinical	MLK176	Female	52	1.2804 S 36.9640 E	1	1	76		SAMN47379432	ST69	+	+	-	O1	+	+	+	El Tor	Ogawa	+	+	-	+	+	+	+	-	-	+	+	+	+	-	+	+	+	-	+	+	-	-	IncA/C2	-	-	+	+	+
S121	2022-12-01	Clinical	MLK169	Male	27	1.2899 S 36.8479 E	1	1	72		SAMN47379433	ST69	+	+	-	O1	+	+	+	El Tor	Ogawa	+	+	-	+	+	+	+	-	-	+	+	+	+	-	+	+	+	-	+	+	-	-	IncA/C2	-	-	+	+	+
S124	2022-11-25	Clinical	MLK127	Male	58	Dandora	1	1	64		SAMN47379434	ST69	+	+	-	O1	+	+	+	El Tor	Ogawa	+	+	-	+	+	+	+	-	-	+	+	+	+	-	+	+	+	-	+	+	-	-	IncA/C2	-	-	+	+	+
S128	2022-12-01	Clinical	MLK170	Male	33	Kayole	1	1	65		SAMN47379435	ST69	+	+	-	O1	+	+	+	El Tor	Ogawa	+	+	-	+	+	+	+	-	-	+	+	+	+	-	+	+	+	-	+	+	-	-	IncA/C2	-	-	+	+	+
S129	2022-11-25	Clinical	MLK128	Male	50	Umoja	1	1	69		SAMN47379436	ST69	+	+	-	O1	+	+	+	El Tor	Ogawa	+	+	-	+	+	+	+	-	-	+	+	+	+	-	+	+	+	-	+	+	-	-	IncA/C2	-	-	+	+	+
S135	2022-11-11	Clinical	MLK209	Male	33	Mathare	1	1	68		SAMN47379437	ST69	+	+	-	O1	+	+	+	El Tor	Ogawa	+	+	-	+	+	+	+	-	-	+	+	+	+	-	+	+	+	-	+	+	-	-	IncA/C2	-	-	+	+	+
S139	2022-11-11	Clinical	MLK234	Female	35	Mathare	1	1	72		SAMN47379438	ST69	+	+	-	O1	+	+	+	El Tor	Ogawa	+	+	-	+	+	+	+	-	-	+	+	+	+	-	+	+	+	-	+	+	-	-	IncA/C2	-	-	+	+	+
S141	2022-11-11	Clinical	MLK210	Female	21	Mathare	1	1	65		SAMN47379439	ST69	+	+	-	O1	+	+	+	El Tor	Ogawa	+	+	-	+	+	+	+	-	-	+	+	+	+	-	+	+	+	-	+	+	-	-	IncA/C2	-	-	+	+	+
S142	2022-11-11	Clinical	MLK206	Male	31	Majengo	1	1	68		SAMN47379440	ST69	+	+	-	O1	+	+	+	El Tor	Ogawa	+	+	-	+	+	+	+	-	-	+	+	+	+	-	+	+	+	-	+	+	-	-	IncA/C2	-	-	+	+	+
S143	2022-11-11	Clinical	MLK229	Male	49	Shaurimoyo	1	1	75		SAMN47379441	ST69	+	+	-	O1	+	+	+	El Tor	Ogawa	+	+	-	+	+	+	+	-	-	+	+	+	+	-	+	+	+	-	+	+	-	-	IncA/C2	-	-	+	+	+
S144	2022-11-16	Clinical	VN	Male	43	1.2528 S 36.0724 E	1	1	70		SAMN47379442	ST69	+	+	-	O1	+	+	+	El Tor	Ogawa	+	+	-	+	+	+	+	-	-	+	+	+	+	-	+	+	+	-	+	+	-	-	IncA/C2	-	-	+	+	+
S145	2022-12-03	Clinical	MLK183	Male	30	Kayole	1	1	70		SAMN47379443	ST69	+	+	-	O1	+	+	+	El Tor	Ogawa	+	+	-	+	+	+	+	-	-	+	+	+	+	-	+	+	+	-	+	+	-	-	IncA/C2	-	-	+	+	+
S146	2022-11-16	Clinical	MLK226	Male	22	Mathare	1	1	70		SAMN47379444	ST69	+	+	-	O1	+	+	+	El Tor	Ogawa	+	+	-	+	+	+	+	-	-	+	+	+	+	-	+	+	+	-	+	+	-	-	IncA/C2	-	-	+	+	+
S147	2022-11-16	Clinical	MLK221	Male	23	Mathare	1	1	73		SAMN47379445	ST69	+	+	-	O1	+	+	+	El Tor	Ogawa	+	+	-	+	+	+	+	-	-	+	+	+	+	-	+	+	+	-	+	+	-	-	IncA/C2	-	-	+	+	+
S149	2022-11-16	Clinical	MLK254	Male	27	Umoja	1	1	63		SAMN47379446	ST69	+	+	-	O1	+	+	+	El Tor	Ogawa	+	+	-	+	+	+	+	-	-	+	+	+	+	-	+	+	+	-	+	+	-	-	IncA/C2	-	-	+	+	+
S151	2022-11-16	Clinical	MLK233	Male	65	Huruma	1	1	65		SAMN47379447	ST69	+	+	-	O1	+	+	+	El Tor	Ogawa	+	+	-	+	+	+	+	-	-	+	+	+	+	-	+	+	+	-	+	+	-	-	IncA/C2	-	-	+	+	+
S152	2022-11-16	Clinical	MLK228	Male	33	1.2863 S 36.8172 E	1	1	69		SAMN47379448	ST69	+	+	-	O1	+	+	+	El Tor	Ogawa	+	+	-	+	+	+	+	-	-	+	+	+	+	-	+	+	+	-	+	+	-	-	IncA/C2	-	-	+	+	+
S153	2022-11-16	Clinical	MLK224	Female	19	Donholm	1	1	71		SAMN47379449	ST69	+	+	-	O1	+	+	+	El Tor	Ogawa	+	+	-	+	+	+	+	-	-	+	+	+	+	-	+	+	+	-	+	+	-	-	IncA/C2	-	-	+	+	+
S154	2022-11-16	Clinical	SID51788	Female	18	Mathare	1	1	64		SAMN47379450	ST69	+	+	-	O1	+	+	+	El Tor	Ogawa	+	+	-	+	+	+	+	-	-	+	+	+	+	-	+	+	+	-	+	+	-	-	IncA/C2	-	-	+	+	+
S200	2022-11-16	Clinical	MLK212	Female	29	Kayole	1	1	70		SAMN47379451	ST69	+	+	-	O1	+	+	+	El Tor	Ogawa	+	+	-	+	+	+	+	-	-	+	+	+	+	-	+	+	+	-	+	+	-	-	IncA/C2	-	-	+	+	+
S201	2022-11-16	Clinical	SID51461	Male	33	Kayole	1	1	64		SAMN47379452	ST69	+	+	-	O1	+	+	+	El Tor	Ogawa	+	+	-	+	+	+	+	-	-	+	+	+	+	-	+	+	+	-	+	+	-	-	IncA/C2	-	-	+	+	+
S202	2022-11-17	Clinical	MLK246	Male	43	Lungalunga	1	1	70		SAMN47379453	ST69	+	+	-	O1	+	+	+	El Tor	Ogawa	+	+	-	+	+	+	+	-	-	+	+	+	+	-	+	+	+	-	+	+	-	-	IncA/C2	-	-	+	+	+
S203	2022-11-18	Clinical	SID53988	Female		Mathare	1	1	67		SAMN47379454	ST69	+	+	-	O1	+	+	+	El Tor	Ogawa	+	+	-	+	+	+	+	-	-	+	+	+	+	-	+	+	+	-	+	+	-	-	IncA/C2	-	-	+	+	+
S204	2022-03-12	Clinical	MLK 258	male	33	Shaurimoyo	1	1	70		SAMN47379455	ST69	+	+	-	O1	+	+	+	El Tor	Ogawa	+	+	-	+	+	+	+	-	-	+	+	+	+	-	+	+	+	-	+	+	-	-	IncA/C2	-	-	+	+	+
S180	2022-03-12	Clinical	MLK53	Female	53	Mathare	1	1	55		SAMN47379456	ST69	+	+	-	O1	+	+	+	El Tor	Ogawa	+	+	-	+	+	+	+	-	-	+	+	+	+	-	+	+	+	-	+	+	-	-	IncA/C2	-	-	+	+	+
S183	2022-03-12	Clinical	MLK325	Male	41	Mathare	1	1	68		SAMN47379457	ST69	+	+	-	O1	+	+	+	El Tor	Ogawa	+	+	-	+	+	+	+	-	-	+	+	+	+	-	+	+	+	-	+	+	-	-	IncA/C2	-	-	+	+	+
S184	2022-03-12	Clinical	MLK 479	Female	29	Dandora	1	1	69		SAMN47379458	ST69	+	+	-	O1	+	+	+	El Tor	Ogawa	+	+	-	+	+	+	+	-	-	+	+	+	+	-	+	+	+	-	+	+	-	-	IncA/C2	-	-	+	+	+
S192	2022-03-12	Clinical	SID-11366	NA	NA	NA	1	1	70		SAMN47379459	ST69	+	+	-	O1	+	+	+	El Tor	Ogawa	+	+	-	+	+	+	+	-	-	+	+	+	+	-	+	+	+	-	+	+	-	-	IncA/C2	-	-	+	+	+
S193	2022-03-12	Clinical	SID-11625	NA	NA	NA	1	1	69		SAMN47379460	ST69	+	+	-	O1	+	+	+	El Tor	Ogawa	+	+	-	+	+	+	+	-	-	+	+	+	+	-	+	+	+	-	+	+	-	-	IncA/C2	-	-	+	+	+
S194	2022-03-12	Clinical	MLK 252	Male	20	Dandora	1	1	69		SAMN47379461	ST69	+	+	-	O1	+	+	+	El Tor	Ogawa	+	+	-	+	+	+	+	-	-	+	+	+	+	-	+	+	+	-	+	+	-	-	IncA/C2	-	-	+	+	+
S195	2022-03-12	Clinical	SID 3432	NA	NA	NA	1	1	66		SAMN47379462	ST69	+	+	-	O1	+	+	+	El Tor	Ogawa	+	+	-	+	+	+	+	-	-	+	+	+	+	-	+	+	+	-	+	+	-	-	IncA/C2	-	-	+	+	+
S196	2022-03-12	Clinical	MLK 259	Male	46	Lungalunga	1	1	68		SAMN47379463	ST69	+	+	-	O1	+	+	+	El Tor	Ogawa	+	+	-	+	+	+	+	-	-	+	+	+	+	-	+	+	+	-	+	+	-	-	IncA/C2	-	-	+	+	+
S197	2022-03-12	Clinical	MLK 266	Female	72	Mathare	1	1	66		SAMN47379464	ST69	+	+	-	O1	+	+	+	El Tor	Ogawa	+	+	-	+	+	+	+	-	-	+	+	+	+	-	+	+	+	-	+	+	-	-	IncA/C2	-	-	+	+	+
S99	2022-11-24	Clinical	MLK121	Male	54	Kayole	1		67		SAMN47379465	ST69	+	+	-	O1	+	+	+	El Tor	Ogawa	+	+	-	+	+	+	+	-	-	+	+	+	+	-	+	+	+	-	+	+	-	-	IncA/C2	-	-	+	+	+
S90	2022-11-24	Clinical	MLK110	Male	18	Kayole	1	1	71		SAMN47379466	Not detected	+	-	-	Non O1/Non O139	+	-	-	-	Ogawa	+	+	-	+	+	+	+	-	-	+	+	+	+	-	+	+	+	-	+	+	-	-	IncA/C2	-	-	+	+	+
S62	2022-11-24	Clinical	MLK008	Male	27	Kayole	1	1	65		SAMN47379467	Not detected	+	-	-	Non O1/Non O139	+	-	-	-	Ogawa	+	+	-	+	+	+	+	-	-	+	+	+	+	-	+	+	+	-	+	+	-	-	IncA/C2	-	-	+	+	+
[truncated: 32 more columns]

## Sheet: Clinical_Accession numbers
Accession numbers for assembled genomes of clinical isolates
Biosample Accession number	Sample Name	Organism	Strain	BioProject Accession number
SAMN47379373	MMM001	Vibrio cholerae	O1	PRJNA1235657
SAMN47379374	MLK007	Vibrio cholerae	O1	PRJNA1235657
SAMN47379375	MLK018	Vibrio cholerae	O1	PRJNA1235657
SAMN47379376	MLK017	Vibrio cholerae	O1	PRJNA1235657
SAMN47379377	MLK083	Vibrio cholerae	O1	PRJNA1235657
SAMN47379378	MLK080	Vibrio cholerae	O1	PRJNA1235657
SAMN47379379	MLK076	Vibrio cholerae	O1	PRJNA1235657
SAMN47379380	MLK071	Vibrio cholerae	O1	PRJNA1235657
SAMN47379381	MLK072	Vibrio cholerae	O1	PRJNA1235657
SAMN47379382	MLK105	Vibrio cholerae	O1	PRJNA1235657
SAMN47379383	MLK104	Vibrio cholerae	O1	PRJNA1235657
SAMN47379384	MLK091	Vibrio cholerae	O1	PRJNA1235657
SAMN47379385	MLK112	Vibrio cholerae	O1	PRJNA1235657
SAMN47379386	MLK117	Vibrio cholerae	O1	PRJNA1235657
SAMN47379387	MLK107	Vibrio cholerae	O1	PRJNA1235657
SAMN47379388	MLK118	Vibrio cholerae	O1	PRJNA1235657
SAMN47379389	MLK116	Vibrio cholerae	O1	PRJNA1235657
SAMN47379390	MLK113	Vibrio cholerae	O1	PRJNA1235657
SAMN47379391	MLK109	Vibrio cholerae	O1	PRJNA1235657
SAMN47379392	MLK103	Vibrio cholerae	O1	PRJNA1235657
SAMN47379393	MLK106	Vibrio cholerae	O1	PRJNA1235657
SAMN47379394	MLK119	Vibrio cholerae	O1	PRJNA1235657
SAMN47379395	MLK122	Vibrio cholerae	O1	PRJNA1235657
SAMN47379396	MLK123	Vibrio cholerae	O1	PRJNA1235657
SAMN47379397	MLK126	Vibrio cholerae	O1	PRJNA1235657
SAMN47379398	MLK132	Vibrio cholerae	O1	PRJNA1235657
SAMN47379399	MLK133	Vibrio cholerae	O1	PRJNA1235657
SAMN47379400	MLK134	Vibrio cholerae	O1	PRJNA1235657
SAMN47379401	MLK135	Vibrio cholerae	O1	PRJNA1235657
SAMN47379402	MLK141	Vibrio cholerae	O1	PRJNA1235657
SAMN47379403	MLK142	Vibrio cholerae	O1	PRJNA1235657
SAMN47379404	MLK178	Vibrio cholerae	O1	PRJNA1235657
SAMN47379405	MLK181	Vibrio cholerae	O1	PRJNA1235657
SAMN47379406	MLK180	Vibrio cholerae	O1	PRJNA1235657
SAMN47379407	MLK182	Vibrio cholerae	O1	PRJNA1235657
SAMN47379408	MLK168	Vibrio cholerae	O1	PRJNA1235657
SAMN47379409	MLK167	Vibrio cholerae	O1	PRJNA1235657
SAMN47379410	MLK166	Vibrio cholerae	O1	PRJNA1235657
SAMN47379411	MLK155	Vibrio cholerae	O1	PRJNA1235657
SAMN47379412	MLK156	Vibrio cholerae	O1	PRJNA1235657
SAMN47379413	MLK158	Vibrio cholerae	O1	PRJNA1235657
SAMN47379414	MLK152	Vibrio cholerae	O1	PRJNA1235657
SAMN47379415	67	Vibrio cholerae	O1	PRJNA1235657
SAMN47379416	MLK184	Vibrio cholerae	O1	PRJNA1235657
SAMN47379417	MLK216	Vibrio cholerae	O1	PRJNA1235657
SAMN47379418	MLK185	Vibrio cholerae	O1	PRJNA1235657
SAMN47379419	MLK191	Vibrio cholerae	O1	PRJNA1235657
SAMN47379420	MLK394	Vibrio cholerae	O1	PRJNA1235657
SAMN47379421	SID510	Vibrio cholerae	O1	PRJNA1235657
SAMN47379422	MLK283	Vibrio cholerae	O1	PRJNA1235657
SAMN47379423	MLK300	Vibrio cholerae	O1	PRJNA1235657
SAMN47379424	MLK329	Vibrio cholerae	O1	PRJNA1235657
SAMN47379425	MLK025	Vibrio cholerae	O1	PRJNA1235657
SAMN47379426	MLK029	Vibrio cholerae	O1	PRJNA1235657
SAMN47379427	MLK033	Vibrio cholerae	O1	PRJNA1235657
SAMN47379428	MLK035	Vibrio cholerae	O1	PRJNA1235657
SAMN47379429	MLK204	Vibrio cholerae	O1	PRJNA1235657
SAMN47379430	FL4036	Vibrio cholerae	O1	PRJNA1235657
SAMN47379431	MLK172	Vibrio cholerae	O1	PRJNA1235657
SAMN47379432	MLK176	Vibrio cholerae	O1	PRJNA1235657
SAMN47379433	MLK169	Vibrio cholerae	O1	PRJNA1235657
SAMN47379434	MLK127	Vibrio cholerae	O1	PRJNA1235657
SAMN47379435	MLK170	Vibrio cholerae	O1	PRJNA1235657
SAMN47379436	MLK128	Vibrio cholerae	O1	PRJNA1235657
SAMN47379437	MLK209	Vibrio cholerae	O1	PRJNA1235657
SAMN47379438	MLK234	Vibrio cholerae	O1	PRJNA1235657
SAMN47379439	MLK210	Vibrio cholerae	O1	PRJNA1235657
SAMN47379440	MLK206	Vibrio cholerae	O1	PRJNA1235657
SAMN47379441	MLK229	Vibrio cholerae	O1	PRJNA1235657
SAMN47379442	VN	Vibrio cholerae	O1	PRJNA1235657
SAMN47379443	MLK183	Vibrio cholerae	O1	PRJNA1235657
SAMN47379444	MLK226	Vibrio cholerae	O1	PRJNA1235657
SAMN47379445	MLK221	Vibrio cholerae	O1	PRJNA1235657
SAMN47379446	MLK254	Vibrio cholerae	O1	PRJNA1235657
SAMN47379447	MLK233	Vibrio cholerae	O1	PRJNA1235657
SAMN47379448	MLK228	Vibrio cholerae	O1	PRJNA1235657
SAMN47379449	MLK224	Vibrio cholerae	O1	PRJNA1235657
SAMN47379450	SID51788	Vibrio cholerae	O1	PRJNA1235657
SAMN47379451	MLK212	Vibrio cholerae	O1	PRJNA1235657
SAMN47379452	SID51461	Vibrio cholerae	O1	PRJNA1235657
SAMN47379453	MLK246	Vibrio cholerae	O1	PRJNA1235657
SAMN47379454	SID53988	Vibrio cholerae	O1	PRJNA1235657
SAMN47379455	MLK 258	Vibrio cholerae	O1	PRJNA1235657
SAMN47379456	MLK53	Vibrio cholerae	O1	PRJNA1235657
SAMN47379457	MLK325	Vibrio cholerae	O1	PRJNA1235657
SAMN47379458	MLK 479	Vibrio cholerae	O1	PRJNA1235657
SAMN47379459	SID-11366	Vibrio cholerae	O1	PRJNA1235657
SAMN47379460	SID-11625	Vibrio cholerae	O1	PRJNA1235657
SAMN47379461	MLK 252	Vibrio cholerae	O1	PRJNA1235657
SAMN47379462	SID 3432	Vibrio cholerae	O1	PRJNA1235657
SAMN47379463	MLK 259	Vibrio cholerae	O1	PRJNA1235657
SAMN47379464	MLK 266	Vibrio cholerae	O1	PRJNA1235657
SAMN47379465	MLK121	Vibrio cholerae	O1	PRJNA1235657
SAMN47379466	MLK110	Vibrio cholerae	Non O1/Non O139	PRJNA1235657
SAMN47379467	MLK008	Vibrio cholerae	Non O1/Non O139	PRJNA1235657
