# Supplementary material for: Genomic characterization of Vibrio cholerae isolated from clinical and environmental sources during the 2022–2023 cholera outbreak in Kenya
Source: Front Microbiol. 2025 Jul 7;16:1603736. doi: 10.3389/fmicb.2025.1603736 (PMC12277283; doi:10.3389/fmicb.2025.1603736)
Supplement: Supplementary file 4 [file Table_4.xlsx]

## Sheet: Table S4
Supplementary Table S4: Biosample accession numbers, genomic characterization data, virulence genes and antimicrobial resistance genes in environmental Vibrio cholerae isolates
Sample number	Date of sample collection	Type of sample	Study ID	Source	Area of residence	No. of contigs	Biosample Accession Number	Sequence type	Species serogroup			Biotype specific			Virulence genes																7th Pandemic gene	Mobile genetic elements					Phage Susceptibility		Pathogenicity Islands				Antibiotic resistance
									ompW	rfvB-O1	wbfZ-O139	ctxB	rstR	tcpA	ctxA	ctxB	CTX Phage Region	tcpA	zot	ace	hlyA	stn	chxA	rtxA	toxR	ompU	mshA	TTSS	als	MakA	VC2346	SXT (Integrase)	Int1 (Class 1 integron)	Integrative Conjugative Element	ICEVchHai1	Plasmids replicons in CGE	PLE1	PLE2	VPI-1	VPI-2	VSP-1	VSP-2	strA	strB	catB9	floR	dfrA1	dfrA31	sul2
S157	25/01/2023	Environmental	HE126	Household effluent	Mukuru Kwa Reuben	42	SAMN47383381	None	+	-	-	-	-	-	-	-	-	-	-	-	+	-	-	+	+	-	-	-	+	-	-	-	-	-	-	-	-	-	-	-	-	+	-	-	-	-	-	+	-
S170	2023-01-03	Environmental	WW2395	Waste water	Mukuru Kwa Njenga	47	SAMN47383382	596	+	-	-	-	-	-	-	-	-	-	-	-	+	-	-	+	+	-	-	-	+	-	-	-	-	-	-	-	-	-	-	-	-	-	-	-	-	-	-	-	-
S172	2023-01-03	Environmental	HE3280	Household effluent	Mukuru Kwa Njenga	72	SAMN47383383	None	+	-	-	-	-	-	-	-	-	-	-	-	+	-	-	+	+	-	-	-	+	-	-	-	-	-	-	-	-	-	-	-	-	-	-	-	-	+	-	-	+
S169	2023-01-03	Environmental	WW1547	Waste water	Mukuru Kwa Njenga	59	SAMN47383384	None	+	-	-	-	-	-	-	-	-	-	-	-	+	-	-	+	+	-	-	-	+	-	-	-	-	-	-	-	-	-	-	-	-	-	-	-	-	-	-	+	-
S171	2023-01-03	Environmental	WW2423	Waste water	Mukuru Kwa Njenga	69	SAMN47383385	None	+	-	-	-	-	-	-	-	-	-	-	-	+	-	-	+	+	-	-	-	+	-	-	-	-	-	-	-	-	-	-	-	-	-	-	-	-	-	-	+	-
S167	28/02/2023	Environmental	WW2094	Waste water	Mukuru Kwa Njenga	90	SAMN47383386	None	+	-	-	-	-	-	-	-	-	-	-	-	+	-	-	+	+	-	-	-	+	-	-	-	-	-	-	-	-	-	-	-	-	-	-	-	-	-	-	-	-
S168	28/02/2023	Environmental	HE1409	Household effluent	Mukuru Kwa Njenga	64	SAMN47383387	1272	+	-	-	-	-	-	-	-	-	-	-	-	+	-	-	+	+	-	-	-	+	-	-	-	-	-	-	-	-	-	-	-	-	-	-	-	-	-	-	-	-
S158	25/01/2023	Environmental	HE234	Household effluent	Mukuru Kwa Reuben	91	SAMN47383388	None	+	-	-	-	-	-	-	-	-	-	-	-	+	-	-	+	+	-	-	-	+	-	-	-	-	-	-	-	-	-	-	-	-	-	-	-	-	-	-	-	-
S160	27/01/2023	Environmental	WW1049	Waste water	Mukuru Kwa Reuben	88	SAMN47383389	1443	+	-	-	-	-	-	-	-	-	-	-	-	+	-	-	+	+	-	-	-	+	-	-	-	-	-	-	-	-	-	-	-	-	-	-	-	-	+	-	-	+
S165	27/02/2023	Environmental	HE1613	Household effluent	Mukuru Kwa Njenga	68	SAMN47383390	None	+	-	-	-	-	-	-	-	-	-	-	-	+	-	-	-	+	-	+	-	+	-	-	-	-	-	-	-	-	-	-	+	-	-	-	-	-	-	-	-	-
[truncated: 18 more columns]
